# Supplementary material for: DNA methylation analysis explores the molecular basis of plasma cell-free DNA fragmentation
Source: Nat Commun. 2023 Jan 18;14:287. doi: 10.1038/s41467-023-35959-6 (PMC9849216; doi:10.1038/s41467-023-35959-6)
Supplement: Supplementary file 3 — Source Data [file 41467_2023_35959_MOESM3_ESM.xlsx]

## Sheet: Fig.1
Fig.1a			Fig.1b											Fig.1c					Fig.1d				Fig.1e				Fig.1f					Fig.1g					Fig.1h				Fig.1i
Length	Frequency (%)		Position (chr12)	Control			Cancer			Pregnancy				Position	Long-D	Long-U	Short-D	Short-U	Long-D	Long-U	Short-D	Short-U	Long-D	Long-U	Short-D	Short-U	Long-D	Long-U	Short-D	Short-U		Position	Long-D	Long-U	Short-D	Short-U	Long-D	Long-U	Short-D	Short-U	Long-D	Long-U	Short-D	Short-U
36	0			Coverage	U-end	D-end	Coverage	U-end	D-end	Coverage	U-end	D-end		-120	4	1	0	0	0	0	1	3	0	8	1	1	22	11	3	2		-100	2248188	2309155	437376	439762	4116830	4379219	1667769	1765857	14627744	14680998	1277560	1307232
37	0		34355500	67	0	0	164	0	0	321	0	0		-119	3	3	0	0	0	0	4	2	11	5	2	3	30	53	1	1		-99	2230286	2318052	435004	441228	4093544	4399021	1658537	1770676	14510490	14676848	1270998	1305515
38	0		34355501	67	0	0	164	0	0	321	0	1		-118	4	5	2	0	1	0	1	1	6	4	3	1	21	25	2	4		-98	2232281	2360172	434037	446745	4090084	4472038	1653225	1795385	14595548	14897418	1276794	1321256
39	0		34355502	67	0	0	164	0	0	320	0	0		-117	9	6	0	2	0	0	1	0	13	8	5	1	70	74	2	7		-97	2260806	2378997	438554	450011	4145076	4503815	1670016	1802114	14807549	14984916	1294735	1326771
40	0		34355503	67	0	0	165	1	0	320	0	0		-116	2	8	0	0	0	0	3	0	9	5	3	2	55	32	3	5		-96	2279672	2400242	441969	451903	4165604	4548373	1678062	1812066	14938881	15079145	1296835	1334260
41	0		34355504	67	0	0	166	1	0	320	0	0		-115	5	3	0	0	0	0	3	0	7	4	4	4	36	32	4	2		-95	2301242	2398218	445357	452306	4198807	4571928	1690130	1820877	15097034	15051922	1314062	1335459
42	0		34355505	67	0	0	166	0	0	320	0	0		-114	5	0	2	0	1	0	3	1	5	7	0	5	23	51	7	3		-94	2304210	2375699	442819	450456	4193902	4535897	1685922	1816120	15129098	14856661	1309773	1325044
43	0		34355506	68	1	0	166	0	0	322	2	0		-113	2	8	2	2	0	0	1	0	7	14	6	2	38	33	7	0		-93	2307181	2382913	442902	453950	4188755	4556562	1679689	1824028	15192903	14880133	1313625	1328267
44	0		34355507	68	0	0	166	0	0	322	0	0		-112	3	8	1	2	0	1	2	0	6	18	1	9	41	56	5	1		-92	2276301	2378103	436177	453628	4135075	4555024	1654196	1831878	15017341	14901490	1286124	1339306
45	0		34355508	68	0	0	166	0	0	322	0	0		-111	9	10	1	2	0	1	1	2	10	9	5	3	50	49	7	3		-91	2251935	2376987	434343	454021	4083986	4559902	1641070	1832762	14863785	14913446	1282464	1340850
46	0		34355509	68	0	0	166	0	0	322	0	0		-110	11	9	1	4	0	0	3	6	23	15	7	10	75	59	11	2		-90	2262734	2340624	435316	447382	4084993	4505660	1645495	1813658	14877879	14732345	1288096	1322901
47	0		34355510	68	0	0	166	0	0	322	0	0		-109	6	11	1	2	0	0	1	6	12	13	7	18	73	57	10	10		-89	2222065	2330179	428201	447725	4024425	4488239	1625484	1817626	14615177	14568949	1266860	1316674
48	0		34355511	68	0	0	166	0	0	322	0	1		-108	9	9	0	2	0	0	1	4	13	19	3	3	55	65	6	7		-88	2212247	2359289	428694	454523	4007523	4524477	1617016	1844381	14654647	14728419	1274664	1334165
49	0		34355512	68	0	0	166	0	0	323	2	0		-107	8	13	2	0	2	1	3	2	17	15	1	12	58	79	5	1		-87	2241816	2328116	433247	452438	4068775	4477213	1636718	1833144	14891572	14565630	1287371	1322251
50	0		34355513	69	1	0	166	0	0	323	0	0		-106	14	20	3	3	1	0	1	3	24	21	2	10	67	96	5	9		-86	2255030	2324897	435842	451614	4087882	4467936	1649464	1823455	14982593	14529803	1292397	1319816
51	0		34355514	69	0	0	166	0	0	323	0	0		-105	18	14	0	2	1	0	0	1	24	17	3	8	67	84	4	17		-85	2259894	2335151	438707	452980	4085704	4498034	1653588	1837530	14993079	14636720	1296693	1329466
52	0		34355515	69	0	0	166	0	0	323	0	0		-104	24	20	1	2	0	2	6	13	13	26	1	13	85	137	15	16		-84	2252165	2330158	435921	451201	4068370	4489388	1647701	1834523	14964959	14627290	1292183	1329671
53	0		34355516	69	0	0	166	0	0	326	3	0		-103	21	12	1	3	1	2	0	10	43	21	13	9	141	115	11	9		-83	2240557	2332673	432936	454396	4042175	4486153	1631846	1842602	14873060	14679157	1281958	1341152
54	0		34355517	69	0	0	166	0	0	326	0	0		-102	34	25	7	5	5	3	8	5	55	35	16	15	197	136	11	10		-82	2244130	2319212	431890	455466	4063739	4466026	1638490	1855017	14931129	14634878	1285589	1345181
55	0		34355518	69	0	0	166	0	0	326	0	0		-101	29	30	0	5	3	1	3	3	39	40	11	9	196	171	13	5		-81	2232175	2322143	429500	457345	4042030	4455984	1628169	1863261	14848304	14622716	1279001	1347497
56	0		34355519	70	1	0	166	0	0	326	0	0		-100	29	19	1	3	1	1	5	4	62	43	19	11	178	114	8	4		-80	2200486	2339103	426218	461718	3990355	4485794	1610748	1879609	14622578	14743989	1258664	1358063
57	0		34355520	71	1	1	166	0	0	326	0	0		-99	31	41	5	2	1	1	2	11	59	62	18	9	216	218	3	16		-79	2209712	2333582	428305	463375	4015365	4474279	1620204	1879618	14729473	14802601	1267636	1367717
58	0		34355521	70	0	0	166	0	0	328	2	1		-98	61	54	5	6	2	1	6	6	69	61	13	25	295	235	12	14		-78	2204136	2296230	427724	458805	4004284	4410582	1620950	1859341	14616381	14622430	1260152	1351529
59	0		34355522	71	1	0	166	0	0	327	0	0		-97	56	36	4	4	3	4	5	7	88	76	17	20	327	315	13	27		-77	2172631	2292363	422287	460508	3945729	4414262	1602354	1877440	14365671	14658247	1238002	1374648
60	0		34355523	71	0	0	166	0	0	327	0	3		-96	54	65	6	6	4	0	3	9	80	84	13	28	303	267	29	23		-76	2155819	2280197	420534	460948	3925785	4373557	1591561	1875196	14216076	14581650	1229943	1362907
61	0		34355524	71	0	0	166	0	0	324	0	0		-95	51	48	7	2	3	0	8	10	94	81	16	27	290	240	12	19		-75	2138944	2262206	418152	461001	3897621	4338190	1581371	1871000	14101857	14509069	1221194	1361826
62	0		34355525	71	0	2	166	0	2	324	0	8		-94	79	83	9	12	6	3	8	12	136	155	21	49	493	498	31	20		-74	2138576	2261309	417151	461023	3901293	4324154	1579887	1875001	14063882	14531766	1216990	1364125
63	0		34355526	69	0	0	165	1	0	316	0	0		-93	92	90	8	14	1	5	11	18	131	126	15	42	495	474	25	39		-73	2130634	2254405	416197	460345	3898973	4296883	1580342	1867739	14005364	14475772	1215637	1359411
64	0		34355527	69	0	0	168	3	0	316	0	0		-92	78	96	8	10	4	1	9	14	143	153	29	48	563	535	23	48		-72	2131850	2249315	416032	460735	3901479	4285687	1577553	1871092	13983031	14465684	1209392	1363854
65	0		34355528	69	0	0	168	0	3	316	0	1		-91	91	91	11	8	1	5	7	19	171	172	20	42	543	578	16	35		-71	2140522	2241897	416996	461642	3913106	4265908	1580865	1873252	14003948	14458228	1209585	1365589
66	0		34355529	70	1	0	165	0	1	315	0	0		-90	83	121	3	10	6	3	1	25	143	191	24	62	485	608	16	58		-70	2146359	2233736	417971	463577	3927395	4257009	1584559	1887665	14038298	14460279	1213402	1380387
67	0		34355530	70	0	0	164	0	0	316	1	0		-89	131	122	15	9	4	3	6	21	209	232	30	48	666	720	31	81		-69	2154783	2233893	417499	464178	3940309	4247420	1583612	1897352	14061945	14484049	1210121	1401479
68	0		34355531	70	0	1	164	0	0	319	3	1		-88	121	149	8	21	5	9	7	18	205	243	28	49	615	773	25	54		-68	2152353	2229850	417271	465680	3936408	4235885	1583875	1889201	14045433	14450554	1208839	1384311
69	0		34355532	69	0	0	164	0	0	318	0	5		-87	123	123	11	9	4	9	4	25	218	195	37	49	701	724	49	50		-67	2153682	2226320	415801	464659	3933157	4227843	1579955	1889571	14033914	14437899	1208493	1383282
70	0		34355533	70	1	0	164	0	0	313	0	0		-86	114	138	8	13	7	4	10	30	203	255	24	69	671	734	42	70		-66	2149693	2223782	416509	464390	3928667	4222067	1571489	1886315	13993905	14442108	1195186	1382721
71	0		34355534	71	1	0	164	0	2	313	0	2		-85	131	138	9	18	1	6	12	24	234	256	32	78	750	739	37	82		-65	2145675	2220374	418398	466086	3921872	4223424	1574364	1892259	13978582	14444502	1200156	1386773
72	0		34355535	71	0	0	163	1	0	311	0	0		-84	113	170	7	21	3	5	13	33	200	292	22	74	696	859	31	73		-64	2143226	2216355	415038	466509	3917272	4209782	1575964	1895913	13954663	14464557	1198185	1389416
73	0		34355536	71	0	0	163	0	1	311	0	0		-83	112	104	7	11	4	1	13	28	184	218	33	79	717	697	32	67		-63	2140193	2211458	415834	464654	3917257	4202525	1569018	1888201	13934169	14411202	1194319	1386014
74	0		34355537	71	0	0	162	0	0	311	0	0		-82	98	129	11	24	4	10	8	29	184	225	22	102	674	710	31	81		-62	2145457	2204941	414248	463384	3919713	4191806	1568806	1879848	13931117	14393331	1195585	1377225
75	0		34355538	71	0	0	163	1	0	312	1	0		-81	105	124	12	16	8	4	4	36	191	209	24	95	656	677	30	92		-61	2143315	2204411	414161	462401	3920874	4188549	1564554	1868364	13921088	14390542	1197744	1369857
76	0		34355539	71	0	0	163	0	0	314	2	0		-80	87	115	11	24	4	5	11	44	186	174	30	100	654	715	41	86		-60	2144723	2205162	414047	461651	3920592	4191186	1563126	1868464	13913432	14407530	1189189	1378285
77	0		34355540	71	0	0	163	0	0	314	0	0		-79	91	146	8	33	5	6	9	51	159	254	27	102	599	689	28	71		-59	2147753	2206376	414921	462108	3931446	4188269	1564745	1871555	13926145	14411355	1193352	1377556
78	0		34355541	71	0	0	163	0	1	314	0	0		-78	101	119	12	28	3	10	13	44	178	218	45	122	600	776	37	121		-58	2148891	2209706	414513	463309	3925764	4192087	1563740	1876120	13887903	14441048	1184551	1381904
79	0		34355542	72	1	0	162	0	0	314	0	0		-77	87	146	8	29	2	8	12	32	133	244	38	105	515	850	38	85		-57	2146911	2209855	414782	461961	3923594	4199464	1563214	1869026	13889373	14448284	1189050	1375975
80	0		34355543	73	1	0	162	0	0	316	2	0		-76	104	126	7	30	5	6	10	43	182	253	31	122	602	973	41	113		-56	2146379	2215706	414282	461074	3922420	4202874	1562630	1868965	13857461	14444951	1181695	1375587
81	0		34355544	73	0	0	162	0	1	318	2	0		-75	79	115	7	27	3	7	3	51	120	235	21	99	521	793	33	113		-55	2142943	2212958	415574	460705	3921252	4201781	1564243	1873056	13847908	14456396	1181489	1382989
82	0		34355545	73	0	0	161	0	0	318	0	0		-74	77	140	18	24	2	3	13	47	141	229	34	102	467	933	31	126		-54	2143379	2207962	413621	461325	3924588	4196640	1562011	1865573	13811730	14419648	1179583	1373286
83	0.00185368		34355546	73	0	0	161	0	1	318	0	2		-73	86	119	4	37	1	3	7	65	115	221	36	117	550	834	29	113		-53	2139411	2205697	414530	460481	3919376	4186130	1564070	1864905	13792093	14389607	1182301	1376830
84	0.00224352		34355547	73	0	0	161	1	1	316	0	0		-72	70	92	9	20	5	6	9	41	102	169	25	85	461	675	36	97		-52	2136771	2201120	414126	459316	3907493	4185519	1559296	1856397	13751215	14372389	1178856	1365812
85	0.00188487		34355548	73	0	0	160	0	2	316	0	0		-71	73	104	6	24	1	5	13	42	97	161	18	114	433	720	19	131		-51	2131173	2207006	411189	459564	3905416	4186924	1553784	1852438	13739646	14368603	1172669	1363206
86	0.00250471		34355549	73	0	1	158	0	0	316	0	0		-70	68	90	7	28	1	1	9	57	105	188	34	103	400	738	17	116		-50	2131593	2200445	411426	457845	3905205	4181803	1551767	1845008	13729407	14357952	1171122	1359438
87	0.00438569		34355550	72	0	0	158	0	3	316	0	0		-69	59	107	8	29	2	8	4	53	110	172	25	117	401	809	39	128		-49	2130230	2201322	409712	456789	3900805	4185752	1548842	1841626	13702735	14384669	1168438	1358595
88	0.00510104		34355551	73	1	0	156	1	3	318	2	2		-68	82	105	7	31	2	7	6	64	104	193	27	132	447	798	37	151		-48	2126234	2200910	412243	455699	3897880	4181825	1550216	1840647	13691906	14368615	1166295	1362253
89	0.00540316		34355552	73	0	2	153	0	1	316	0	3		-67	52	91	8	24	3	6	5	61	114	165	34	117	476	669	34	136		-47	2122850	2203134	409659	454763	3891690	4183721	1549858	1831888	13683606	14381046	1171530	1354586
90	0.00579885		34355553	71	0	0	152	0	2	313	0	0		-66	62	79	10	36	3	2	10	51	104	143	27	96	402	648	25	108		-46	2122632	2202548	409767	454341	3892970	4183797	1548303	1830518	13679770	14381261	1169347	1357738
91	0.00598402		34355554	71	0	0	150	0	2	313	0	0		-65	74	81	12	25	3	2	13	55	117	136	36	87	421	463	42	97		-45	2126138	2204033	409407	453943	3900504	4184514	1551455	1828000	13706925	14386884	1176674	1361263
92	0.00610877		34355555	71	0	0	148	0	1	313	0	0		-64	45	82	6	29	0	6	11	38	97	116	29	115	356	645	28	120		-44	2126717	2200584	409213	453618	3894825	4179402	1552875	1820058	13686011	14375043	1180971	1355561
93	0.00682997		34355556	71	0	0	147	0	3	313	0	1		-63	66	63	10	30	3	3	12	33	94	116	33	118	446	583	26	113		-43	2123344	2206727	410070	453638	3887291	4179870	1544546	1816658	13671169	14393423	1168522	1351286
94	0.00753363		34355557	71	0	1	144	0	2	312	0	7		-62	69	78	8	26	5	4	14	54	114	137	44	103	404	542	39	105		-42	2120630	2207145	411064	453563	3889983	4183447	1549500	1813516	13666436	14405590	1166289	1357610
95	0.00754533		34355558	70	0	0	142	0	1	305	0	0		-61	66	76	8	13	3	3	5	47	134	121	48	100	426	551	34	108		-41	2117319	2208171	410794	452351	3876523	4185647	1545669	1807439	13635002	14382846	1167441	1354408
96	0.00727244		34355559	70	0	0	141	0	1	305	0	3		-60	60	69	6	24	4	2	4	53	126	126	24	116	361	537	27	107		-40	2115953	2208715	409057	452746	3872306	4185936	1541262	1811547	13621923	14414081	1164013	1357413
97	0.00738549		34355560	70	0	0	140	0	2	302	0	0		-59	49	68	5	37	2	5	4	38	93	129	27	134	359	495	25	116		-39	2110330	2203371	408639	452623	3869191	4184157	1542333	1807574	13608199	14391123	1163918	1354383
98	0.00816907		34355561	70	0	0	138	0	0	302	0	0		-58	55	72	7	30	2	5	13	39	102	97	39	120	371	456	42	118		-38	2107172	2206265	408619	451328	3870412	4184074	1540509	1807541	13583904	14429159	1157898	1360350
99	0.0399974		34355562	70	0	0	139	1	3	304	2	0		-57	55	46	3	26	7	3	15	41	99	105	35	104	357	473	31	110		-37	2110846	2209295	408084	451768	3868283	4183132	1542656	1803954	13581002	14426949	1167447	1359770
100	0.0472991		34355563	70	0	1	136	0	1	304	0	0		-56	43	68	8	21	3	2	6	44	91	122	31	94	328	563	31	129		-36	2100950	2208882	407959	452274	3850983	4182852	1535360	1804705	13534853	14412853	1156675	1357195
101	0.0523086		34355564	69	0	0	136	1	1	304	0	0		-55	47	67	6	20	2	6	8	53	100	128	27	107	359	475	20	107		-35	2102139	2204232	406583	450781	3855260	4183103	1533684	1796025	13514746	14407136	1160700	1352934
102	0.053597		34355565	69	0	0	135	0	3	305	1	8		-54	43	74	7	19	3	2	10	47	82	131	29	95	408	520	41	74		-34	2095047	2202619	404763	449733	3839596	4188299	1530783	1787346	13495276	14390789	1151250	1344837
103	0.054172		34355566	70	1	1	132	0	0	299	2	0		-53	57	67	8	21	2	2	13	27	88	100	35	82	337	479	34	84		-33	2089399	2204872	405507	449108	3837326	4184054	1528796	1784396	13469541	14370711	1151388	1340868
104	0.0527315		34355567	69	0	0	135	3	1	302	3	0		-52	47	55	10	17	1	5	15	48	99	86	33	72	384	447	39	80		-32	2091761	2198460	405237	448441	3836384	4177476	1529495	1785094	13464691	14352470	1154810	1345624
105	0.0526458		34355568	69	0	0	137	3	0	307	5	3		-51	47	58	8	18	4	3	10	31	90	105	30	84	342	471	33	99		-31	2090017	2201737	406179	448337	3832836	4173035	1534329	1781484	13460578	14324033	1153843	1339942
106	0.0565052		34355569	69	0	4	137	0	5	305	1	2		-50	48	55	11	16	2	4	10	33	95	98	31	66	350	423	59	50		-30	2094606	2200023	406945	448359	3842308	4181221	1537830	1780743	13495244	14317029	1159664	1340649
107	0.0613976		34355570	66	1	1	132	0	2	305	2	2		-49	64	67	16	28	2	3	11	28	108	114	40	68	317	405	48	86		-29	2095310	2200742	408383	448100	3843238	4180195	1538945	1773484	13507775	14294899	1163664	1332710
108	0.06898		34355571	65	0	1	132	2	0	303	0	0		-48	60	50	3	26	1	0	4	43	110	98	38	66	316	414	17	73		-28	2094493	2207020	407384	447587	3842680	4197865	1535229	1773780	13503117	14333116	1162489	1330960
109	0.0811157		34355572	64	0	0	132	0	1	303	0	0		-47	32	82	7	30	7	7	12	34	79	129	34	95	292	420	34	95		-27	2093148	2217356	406255	447236	3845616	4216392	1538551	1774299	13473787	14400668	1163488	1341287
110	0.0984674		34355573	64	0	1	132	1	1	304	1	6		-46	54	56	11	21	2	6	10	33	99	126	27	76	287	441	24	47		-26	2092154	2219886	408540	449250	3849454	4219171	1539254	1777363	13495446	14398588	1166462	1332153
111	0.113359		34355574	63	0	0	131	0	0	300	2	0		-45	45	64	7	19	2	1	4	32	76	109	40	82	255	441	35	75		-25	2101625	2208005	410515	447674	3856407	4208915	1550868	1770146	13541554	14302641	1172117	1325335
112	0.116166		34355575	64	1	0	134	3	2	300	0	0		-44	56	55	13	26	4	3	12	23	92	97	32	56	253	303	33	74		-24	2098471	2187768	409108	443994	3851026	4166945	1546612	1752754	13544916	14112671	1174306	1309366
113	0.102818		34355576	65	1	1	134	2	1	303	3	4		-43	37	37	9	17	3	4	6	23	93	105	44	53	329	355	42	69		-23	2101980	2183794	409176	442322	3857198	4152243	1547150	1747851	13576472	14034531	1177058	1300432
114	0.0943546		34355577	64	0	0	133	0	0	299	0	0		-42	52	60	10	8	0	4	7	29	92	84	35	58	321	325	39	68		-22	2080212	2167413	404794	441836	3825988	4139840	1535299	1738576	13466164	13967517	1162333	1297312
115	0.0952142		34355578	64	0	3	134	1	5	299	0	0		-41	39	51	14	13	5	0	4	25	89	103	27	56	316	349	29	62		-21	2065866	2165440	403377	440415	3800069	4130665	1531514	1736904	13374415	13948336	1159142	1292543
116	0.100951		34355579	61	0	1	129	0	1	300	1	2		-40	42	37	7	12	0	1	7	17	96	85	43	51	284	355	35	73		-20	2080936	2139531	408797	435371	3817124	4093128	1548338	1722466	13460083	13826214	1174831	1285901
117	0.110461		34355580	60	0	0	128	0	8	298	0	4		-39	45	46	8	18	3	5	8	26	79	103	35	57	270	342	35	60		-19	2056641	2132138	406635	434285	3776996	4082034	1541673	1717083	13298415	13708235	1168303	1273150
118	0.123261		34355581	60	0	1	120	0	4	295	1	12		-38	38	49	8	18	0	2	7	22	75	100	24	62	257	407	16	59		-18	2048621	2145408	403534	439625	3769088	4095641	1536589	1730312	13322030	13780421	1170677	1278200
119	0.145158		34355582	59	0	0	116	0	0	286	3	2		-37	39	47	9	16	1	4	7	30	97	99	33	65	230	300	29	64		-17	2073690	2120299	408081	433720	3812231	4046829	1555318	1707512	13500221	13565452	1187758	1258139
120	0.180164		34355583	61	2	1	127	11	2	288	4	0		-36	50	51	13	18	2	4	17	24	102	119	40	55	303	369	45	68		-16	2073555	2103229	410208	432257	3813171	4022371	1559626	1692235	13527705	13453582	1197521	1245010
121	0.231703		34355584	61	1	1	127	2	4	296	8	6		-35	61	47	12	9	1	2	12	25	102	87	26	57	306	346	36	40		-15	2078768	2112129	412037	432368	3822396	4041527	1571310	1696121	13562968	13533847	1200193	1252659
122	0.271275		34355585	63	3	2	128	5	3	292	2	1		-34	37	29	6	12	2	2	6	17	87	111	25	55	291	322	35	65		-14	2071110	2099597	414111	430571	3801309	4022686	1569158	1682967	13524573	13486402	1202418	1241619
123	0.262911		34355586	61	0	1	125	0	5	293	2	7		-33	39	51	7	9	4	2	13	22	76	103	24	52	246	361	27	35		-13	2054305	2079741	411593	426262	3781553	3986072	1568657	1668613	13446695	13358578	1200245	1229234
124	0.207168		34355587	60	0	3	122	2	10	288	2	6		-32	49	47	9	15	3	2	10	15	90	85	28	52	297	356	46	51		-12	2069298	2054842	411124	423337	3811046	3933111	1578589	1652369	13527778	13142909	1204878	1214641
125	0.166128		34355588	57	0	2	112	0	7	282	0	19		-31	50	34	7	9	2	2	12	18	92	82	35	49	310	290	32	44		-11	2050824	2046709	409000	423164	3792802	3912986	1571945	1656864	13462390	13040724	1197407	1213990
126	0.158992		34355589	56	1	0	106	1	1	264	1	0		-30	53	49	8	14	4	1	5	23	96	94	26	46	321	341	25	82		-10	2011601	2075837	402297	429973	3747957	3964699	1547814	1674474	13285976	13252763	1187449	1228364
127	0.169219		34355590	56	0	0	109	4	1	268	4	1		-29	40	38	5	13	4	1	9	36	90	93	36	48	323	272	20	49		-9	2049168	2060993	411918	425560	3811161	3927011	1578812	1661045	13573243	13218868	1212073	1223049
128	0.185088		34355591	57	1	1	108	0	3	267	0	3		-28	51	37	9	20	0	2	3	17	121	80	27	48	278	321	24	43		-8	2052767	2007986	414274	417524	3819091	3849274	1594607	1631001	13495418	12942218	1208744	1200495
129	0.210579		34355592	59	3	0	108	3	0	269	5	0		-27	52	51	4	12	1	4	6	28	98	122	45	42	279	376	37	64		-7	2012376	2006801	411311	417840	3749900	3852428	1577265	1631677	13207318	12968825	1189678	1202886
130	0.256358		34355593	60	1	1	109	1	1	270	1	1		-26	34	54	5	6	3	0	8	25	95	93	28	44	301	308	41	45		-6	1995557	1989141	407889	413896	3721884	3808725	1575362	1619671	13075871	12828260	1189906	1191305
131	0.326895		34355594	59	0	1	108	0	3	269	0	3		-25	36	41	7	7	3	0	11	13	100	82	27	33	228	305	24	33		-5	1967189	1979300	404622	412544	3684034	3783210	1559076	1605135	12903895	12790228	1175753	1182260
132	0.4322		34355595	58	0	0	111	6	2	273	7	1		-24	42	51	12	18	2	2	11	13	93	93	26	34	314	356	28	43		-4	1973205	2001503	405594	414687	3706207	3805543	1565671	1620278	12934822	12937755	1181570	1194263
133	0.531327		34355596	58	0	0	110	1	1	273	1	1		-23	42	45	7	11	2	0	8	16	110	93	31	45	358	322	21	40		-3	1967058	2000962	406776	415497	3705376	3794718	1573861	1615977	12885817	12954530	1181611	1194515
134	0.556588		34355597	58	0	0	109	0	3	277	5	4		-22	61	41	8	13	3	4	8	14	110	86	32	37	393	267	44	35		-2	1969727	2022804	409427	418679	3712254	3830488	1584484	1631898	12874576	13112790	1187373	1204989
135	0.481788		34355598	58	0	0	106	0	5	273	0	7		-21	46	38	11	15	3	0	12	18	114	78	29	25	329	331	26	43		-1	2005867	2010700	416518	416282	3777642	3813440	1613881	1622930	13072802	13094651	1202120	1210708
136	0.424376		34355599	58	0	2	101	0	7	267	1	12		-20	49	36	4	8	4	4	10	17	104	101	26	25	294	267	14	45		0	2000156	1997456	414617	415694	3768039	3783025	1611619	1624282	12959721	12972674	1194238	1211910
137	0.438457		34355600	56	0	2	94	0	1	255	0	0		-19	43	44	13	8	1	5	12	13	96	104	26	37	280	351	34	35		1	2002423	2015232	414358	416829	3789735	3795275	1613983	1624009	13038373	13100514	1204809	1210752
138	0.512094		34355601	54	0	0	96	3	0	260	5	0		-18	37	43	8	13	4	4	6	10	89	79	27	32	297	280	32	33		2	2013874	1977764	416761	411473	3814513	3736805	1622886	1600238	13064407	12910517	1201301	1194072
139	0.631276		34355602	56	2	1	98	2	2	263	3	0		-17	46	37	7	18	2	2	10	17	93	92	31	37	396	328	44	33		3	1997107	1982063	413774	409063	3780513	3729508	1607169	1589801	12947097	12946725	1193503	1190779
140	0.769027		34355603	55	0	1	96	0	3	263	0	1		-16	35	37	11	13	2	2	8	18	76	100	37	28	315	328	35	45		4	1995559	1983301	413242	407470	3793454	3730069	1616023	1582415	12952662	13004767	1205024	1191287
141	0.881523		34355604	55	1	0	97	4	1	269	7	0		-15	46	42	13	3	2	0	7	14	95	112	32	48	343	275	51	52		5	1977196	1978991	411945	404803	3763454	3711336	1600870	1569756	12779406	12945023	1180756	1179296
142	0.925305		34355605	56	1	1	100	4	3	271	2	0		-14	41	41	8	12	1	3	16	11	92	87	42	23	319	303	40	37		6	1987020	2006705	413483	410046	3794717	3753097	1608524	1585315	12837731	13112970	1186567	1187893
143	0.930364		34355606	55	0	0	99	2	0	279	8	0		-13	44	50	11	6	3	1	13	11	84	92	41	24	333	285	31	28		7	2007345	2025721	416609	411244	3841475	3776853	1622819	1592627	12954932	13248957	1197008	1204251
144	0.936967		34355607	57	2	0	106	7	0	286	7	0		-12	32	23	13	8	3	4	9	13	95	72	28	26	318	214	36	34		8	2005484	2067268	418405	417009	3834693	3850262	1619941	1611906	12952620	13552185	1194771	1221719
145	0.945866		34355608	57	0	1	108	2	1	286	0	5		-11	40	36	19	15	1	0	17	9	99	75	33	25	312	289	31	33		9	2063126	2063446	426981	414009	3915943	3842647	1649656	1591012	13238983	13631034	1218369	1215594
146	0.937332		34355609	56	0	0	109	2	0	281	0	0		-10	41	54	16	15	3	2	12	17	75	77	40	38	278	310	41	37		10	2079226	2020891	429308	405159	3957793	3780061	1666553	1560998	13279712	13336390	1221275	1191318
147	0.939324		34355610	64	8	0	126	17	1	316	35	0		-9	38	39	12	10	3	2	11	11	75	86	35	45	343	315	39	51		11	2044058	2062912	422171	408584	3903781	3821308	1641698	1581369	13068448	13502971	1205733	1203999
148	0.975842		34355611	66	2	0	127	2	2	320	4	3		-8	51	37	9	12	1	3	12	22	87	87	35	33	328	290	34	35		12	2055393	2080662	422227	413950	3920300	3842193	1647821	1592803	13182697	13575832	1218132	1215808
149	1.03662		34355612	67	1	0	135	10	0	321	4	0		-7	45	39	8	13	3	1	14	13	99	89	44	36	341	319	40	48		13	2080635	2063859	426770	412539	3980135	3807481	1666735	1582796	13406710	13469742	1237087	1203648
150	1.115		34355613	68	1	0	135	0	0	328	7	0		-6	47	38	24	10	3	1	12	13	66	78	26	48	328	322	45	56		14	2102521	2077038	429742	414564	4010046	3830273	1678541	1589244	13519703	13542668	1245907	1213841
151	1.20953		34355614	68	0	0	137	2	1	330	2	5		-5	31	42	17	13	1	2	9	16	75	72	39	45	396	359	53	35		15	2112718	2087607	432503	413061	4028394	3851680	1691191	1590092	13574653	13590354	1257780	1208514
152	1.29648		34355615	69	1	0	137	1	0	326	1	0		-4	38	37	12	10	2	3	17	7	84	73	40	31	411	308	39	30		16	2104217	2082668	431898	412068	4013329	3846872	1685887	1575558	13509024	13539977	1244283	1195376
153	1.30666		34355616	69	0	0	137	0	2	326	0	0		-3	28	36	15	8	1	0	13	12	86	82	41	29	373	331	36	30		17	2119010	2081277	435986	410052	4034656	3842810	1704843	1564718	13595358	13513336	1267772	1192617
154	1.26761		34355617	69	0	1	136	1	1	328	2	1		-2	52	42	14	15	2	4	17	10	86	74	31	42	314	260	36	28		18	2150368	2053817	439623	405736	4084505	3798788	1726186	1554667	13820617	13342353	1281741	1184782
155	1.27933		34355618	68	0	5	135	0	2	327	0	2		-1	64	30	12	8	1	1	19	7	90	73	49	26	427	297	53	36		19	2131611	2067380	434973	406286	4061136	3813688	1716928	1556093	13734649	13312745	1275750	1174536
156	1.34164		34355619	65	2	0	134	1	1	326	1	0		0	32	37	6	7	3	2	13	4	77	76	34	31	322	312	44	50		20	2140846	2090208	437427	409080	4078603	3849966	1719003	1564495	13865115	13491475	1282920	1186066
157	1.4627		34355620	66	1	0	134	1	2	328	2	0		1	46	40	12	9	5	2	7	10	84	100	40	23	333	391	42	37		21	2164687	2072201	440032	406377	4118053	3827032	1733782	1546448	13993735	13375470	1295643	1167124
158	1.62551		34355621	66	0	0	133	1	2	328	0	0		2	49	27	10	10	0	8	12	14	97	60	47	25	370	264	48	48		22	2168134	2088808	441788	407117	4121857	3855920	1734968	1553282	14029729	13469538	1298117	1171143
159	1.7972		34355622	66	0	1	131	0	0	328	0	0		3	49	51	15	9	0	1	8	7	90	76	39	37	377	231	47	45		23	2177005	2108107	443170	410321	4139713	3888338	1747346	1563724	14067877	13584112	1313149	1178654
160	1.94493		34355623	65	0	0	131	0	0	328	0	1		4	43	59	9	12	3	3	13	5	90	98	40	46	300	367	31	45		24	2187118	2106963	444110	411033	4148661	3887099	1750488	1563592	14143857	13566592	1310653	1181376
161	2.05576		34355624	65	0	0	132	1	0	328	1	0		5	39	35	12	11	3	3	8	18	90	97	44	45	377	397	48	32		25	2206465	2106073	447547	411609	4183361	3884009	1768938	1566028	14301566	13558245	1324630	1179996
162	2.17738		34355625	65	0	0	133	1	0	329	1	0		6	44	38	12	12	1	4	13	11	74	99	34	40	315	329	37	29		26	2213626	2098315	449223	409434	4197787	3871150	1766889	1559889	14389544	13494478	1330001	1172162
163	2.38133		34355626	65	0	1	133	0	0	329	0	5		7	35	51	11	13	4	1	11	9	70	100	42	39	279	417	39	41		27	2212860	2094701	447742	408555	4190768	3864061	1769432	1553010	14409909	13486552	1335526	1168203
164	2.68637		34355627	64	0	1	133	0	0	325	1	1		8	44	38	16	10	3	2	16	10	92	93	48	43	293	364	45	46		28	2202425	2096512	447590	407300	4178814	3869044	1769923	1557264	14352589	13482824	1332655	1173383
165	2.93904		34355628	63	0	0	133	0	1	325	1	2		9	41	44	8	12	1	4	16	10	82	83	43	27	294	390	44	41		29	2190730	2099000	446496	408987	4153831	3873029	1771515	1554776	14300706	13494812	1334724	1166413
166	3.01932		34355629	64	1	1	132	0	0	325	2	0		10	40	40	13	8	2	1	7	13	105	89	30	25	322	347	24	35		30	2190693	2102351	448473	408239	4149287	3872554	1777406	1555326	14291750	13505169	1343064	1166199
167	3.00448		34355630	63	0	0	133	1	0	327	2	1		11	38	35	10	12	5	2	11	9	101	88	40	22	298	309	52	24		31	2193813	2092540	448150	408463	4153429	3865135	1775292	1552086	14317832	13470765	1337753	1165465
168	2.92805		34355631	63	0	0	135	2	0	328	2	0		12	38	39	12	16	3	4	19	10	91	93	36	41	278	291	35	44		32	2192964	2097507	449152	407876	4155185	3866774	1776761	1548535	14344224	13496560	1341386	1162049
169	2.82682		34355632	63	0	1	136	1	0	330	2	0		13	43	44	10	9	2	2	12	7	109	106	40	37	315	344	43	39		33	2195343	2099217	448046	406936	4161370	3866357	1778505	1545592	14350214	13488163	1340496	1161715
170	2.6767		34355633	62	0	0	136	0	0	330	0	0		14	44	55	9	14	0	2	11	13	101	105	39	44	286	377	30	40		34	2195028	2099815	449724	407282	4157194	3865400	1782050	1543585	14361713	13485911	1346626	1156828
171	2.51716		34355634	62	0	1	136	0	0	331	1	0		15	26	58	12	10	1	2	16	12	102	98	31	40	305	443	43	50		35	2196315	2108197	451024	408465	4157023	3876810	1794644	1549328	14385222	13529820	1351515	1158849
172	2.37888		34355635	61	0	0	136	0	0	333	2	0		16	43	67	6	12	2	2	18	13	99	123	35	37	312	413	31	42		36	2197717	2107309	451749	409333	4158864	3884995	1799497	1553205	14384342	13545397	1351904	1163812
173	2.30187		34355636	61	0	1	136	0	0	337	4	1		17	40	32	13	12	4	1	13	10	117	86	33	31	296	334	39	32		37	2196579	2115406	453196	411581	4154878	3891135	1796055	1556625	14381916	13582270	1352035	1169190
174	2.25019		34355637	60	0	0	136	0	0	338	2	0		18	47	44	12	5	3	2	12	9	91	86	37	22	307	310	29	41		38	2198638	2114375	451662	411623	4157862	3896503	1808373	1555932	14396506	13600275	1363545	1166470
175	2.19781		34355638	60	0	0	136	0	0	339	1	0		19	38	44	5	13	5	5	15	8	120	104	28	37	315	284	20	31		39	2197509	2118627	453731	410348	4156759	3898731	1802157	1555300	14374154	13598853	1349916	1166788
176	2.11395		34355639	60	0	0	136	0	1	339	0	1		20	36	50	9	7	2	1	17	7	117	106	35	22	287	330	38	35		40	2199967	2122488	452571	410765	4161355	3901960	1805680	1556783	14381300	13617425	1355394	1165373
177	1.98404		34355640	60	0	0	135	0	0	339	1	0		21	44	45	11	9	2	5	15	15	89	103	35	32	316	285	43	22		41	2198202	2121723	452483	411038	4167783	3899872	1805693	1563018	14392666	13632053	1349849	1178885
178	1.8318		34355641	60	0	2	136	1	1	340	1	0		22	51	45	15	10	1	2	10	13	88	91	41	21	401	317	38	43		42	2195447	2125648	451165	413608	4161052	3909456	1807770	1564002	14386318	13660123	1352080	1170741
179	1.67083		34355642	58	0	1	136	1	0	343	3	3		23	53	39	13	12	3	4	17	12	117	82	41	22	391	277	46	24		43	2195740	2129825	454003	412327	4166687	3914300	1811328	1563464	14382288	13687894	1354887	1180650
180	1.51818		34355643	61	4	1	136	0	1	340	0	0		24	43	42	16	4	2	1	14	11	81	110	33	35	254	293	28	42		44	2196637	2130197	453648	412344	4160698	3916568	1820324	1560307	14347093	13671310	1359711	1172719
181	1.37557		34355644	60	0	0	137	2	0	340	0	1		25	49	52	13	10	1	2	11	7	104	118	31	35	295	360	39	25		45	2195148	2129897	455439	411714	4163292	3916398	1821313	1557967	14343089	13690001	1353977	1172241
182	1.25605		34355645	60	0	0	138	1	0	339	0	1		26	41	39	13	11	0	2	13	8	95	115	41	31	355	351	38	37		46	2197108	2129177	455268	411361	4163588	3914976	1823882	1562384	14360575	13682686	1354290	1171815
183	1.15504		34355646	60	0	0	138	0	1	338	0	1		27	36	53	7	9	0	1	10	5	62	107	36	35	266	322	46	24		47	2195351	2134101	454494	412773	4166444	3919964	1829471	1563552	14342786	13695974	1357658	1171314
184	1.07639		34355647	60	0	0	137	0	0	337	0	0		28	38	50	8	12	3	3	10	4	78	107	33	32	257	317	33	40		48	2196825	2136869	455173	413718	4160011	3920830	1832450	1564126	14338159	13725108	1357989	1175144
185	1.01328		34355648	60	0	0	137	0	0	337	0	1		29	38	42	19	3	1	3	16	6	95	122	48	23	337	303	67	30		49	2197282	2136764	457133	412874	4168504	3926811	1834629	1565710	14345250	13724951	1354171	1173512
186	0.959342		34355649	60	0	1	137	0	0	336	0	0		30	30	51	11	7	4	3	16	7	109	91	45	25	290	278	53	26		50	2197040	2136324	457550	413351	4170614	3926760	1846022	1566794	14351465	13744031	1365125	1178638
187	0.906223		34355650	59	0	0	137	0	0	336	0	0		31	45	40	18	10	1	1	17	7	98	94	45	29	395	256	40	31		51	2199548	2138385	458058	413386	4171365	3926906	1851155	1565330	14354578	13750043	1371728	1174901
188	0.853753		34355651	59	0	0	137	0	0	338	2	0		32	38	45	13	14	1	0	24	6	79	102	44	37	320	266	56	25		52	2195099	2140200	460693	413013	4167497	3937603	1859638	1569795	14359459	13773516	1373872	1181551
189	0.791893		34355652	59	0	1	137	0	0	339	1	0		33	41	46	11	8	2	4	26	7	103	76	58	33	333	335	62	30		53	2196670	2140903	459630	414389	4172496	3938143	1859935	1571070	14379533	13782746	1373502	1180174
190	0.725221		34355653	58	0	0	137	0	0	339	0	4		34	36	53	20	11	1	2	31	14	91	113	49	31	402	283	68	27		54	2200462	2145785	460729	415317	4176604	3940859	1863532	1575953	14394269	13815965	1367905	1182391
191	0.662108		34355654	58	0	1	137	0	0	335	0	0		35	52	41	15	9	2	1	19	9	105	91	67	36	366	228	75	24		55	2203578	2145301	460079	414665	4186765	3944977	1863026	1574319	14408199	13851223	1372272	1185279
192	0.599042		34355655	58	1	0	137	0	0	335	0	0		36	33	53	12	4	1	2	23	11	105	108	52	38	308	284	54	38		56	2208855	2148135	460807	415189	4188935	3943222	1869053	1574672	14426797	13862445	1370684	1187449
193	0.546201		34355656	59	1	0	137	0	1	335	0	2		37	53	47	14	7	1	3	28	13	108	78	60	26	348	320	54	38		57	2206236	2150320	461528	415266	4179247	3949895	1867498	1574430	14404643	13886820	1372035	1189116
194	0.502736		34355657	59	0	0	136	0	0	333	0	0		38	47	38	17	6	1	1	27	6	115	84	63	40	404	235	58	18		58	2204840	2152415	460776	413747	4180905	3952628	1870128	1580880	14387173	13944224	1371395	1204357
195	0.469896		34355658	59	0	0	136	0	0	333	0	0		39	64	46	11	8	4	1	25	9	113	80	57	32	406	274	94	37		59	2202958	2152650	462147	415547	4182059	3945920	1867972	1572806	14389239	13913140	1378433	1182671
196	0.440116		34355659	59	0	0	136	0	2	333	0	1		40	56	42	19	5	6	0	40	10	124	74	66	31	443	261	68	35		60	2201038	2146332	460045	414251	4178680	3945212	1864988	1572091	14374454	13915420	1371443	1191060
197	0.412744		34355660	59	0	0	134	0	0	332	0	0		41	51	35	21	4	1	1	25	8	130	103	77	31	428	348	70	27		61	2200455	2147118	462007	414654	4169592	3940716	1870386	1573416	14358179	13938863	1377834	1193084
198	0.392339		34355661	59	0	0	136	2	0	333	1	0		42	55	51	25	12	2	3	41	7	116	117	90	40	332	331	104	38		62	2201862	2147967	462747	414886	4182642	3933987	1880514	1577559	14392278	13941187	1382705	1196113
199	0.37046		34355662	59	0	0	136	0	0	335	2	0		43	43	44	16	12	6	1	45	11	103	120	77	33	411	364	101	41		63	2208940	2147448	464803	416404	4192887	3938263	1891470	1579068	14412999	13953808	1391525	1194990
200	0.348411		34355663	59	0	0	136	0	0	335	0	0		44	62	42	24	7	5	0	34	8	98	91	74	38	341	300	79	38		64	2213251	2148589	467854	417546	4204053	3936522	1899139	1584221	14426509	13983251	1394767	1195621
201	0.323011		34355664	59	0	0	136	0	0	335	0	0		45	46	60	17	11	3	5	29	20	94	115	77	38	313	346	74	39		65	2219705	2150087	466417	417765	4211727	3941930	1890501	1583122	14428885	13991592	1387293	1199869
202	0.296104		34355665	59	0	0	137	1	0	336	1	1		46	62	58	21	7	5	1	18	15	103	91	73	38	452	324	74	33		66	2220132	2154723	465449	417661	4216104	3948390	1889508	1586240	14425341	14027495	1379947	1205363
203	0.273209		34355666	59	0	0	137	0	0	336	1	0		47	55	49	17	14	5	3	28	10	102	95	71	29	348	302	77	37		67	2226172	2156436	465870	416767	4229193	3953284	1891767	1593288	14431969	14052654	1388736	1207771
204	0.249752		34355667	59	0	0	138	1	0	337	1	0		48	53	41	17	9	2	1	35	8	115	87	82	27	389	306	80	21		68	2227171	2155759	464190	418643	4233969	3955391	1885367	1591983	14429156	14075430	1377008	1219333
205	0.231662		34355668	59	0	0	138	0	0	337	0	3		49	60	41	22	10	4	2	30	6	120	89	72	37	475	264	69	32		69	2232636	2160464	464339	420460	4249291	3953573	1887975	1595441	14445924	14086583	1381610	1214035
206	0.214189		34355669	59	0	2	138	0	0	334	0	1		50	51	53	17	5	1	2	32	7	126	103	94	27	400	266	107	26		70	2236333	2149908	464656	419427	4253425	3942850	1885391	1599460	14434531	14059064	1370953	1217848
207	0.20102		34355670	57	0	1	139	1	0	335	2	3		51	67	50	22	16	5	2	40	4	101	107	101	39	494	275	99	26		71	2242910	2141443	461501	419300	4264683	3930687	1872608	1592358	14446449	14018287	1365563	1214621
208	0.1882		34355671	56	0	0	139	0	0	332	0	0		52	51	55	24	10	1	3	36	5	103	100	93	40	405	363	80	43		72	2248026	2138641	460379	418565	4289936	3921312	1871659	1593037	14453111	14014795	1366021	1215986
209	0.179852		34355672	56	0	0	139	0	0	332	0	0		53	71	50	28	11	1	1	40	11	121	98	99	35	505	350	128	39		73	2257037	2139481	461323	418687	4305958	3919345	1870223	1589318	14483258	14038317	1360012	1217391
210	0.168227		34355673	56	0	0	139	0	0	332	0	0		54	45	50	25	11	3	1	40	13	99	106	93	50	336	394	82	57		74	2268169	2142201	460346	418094	4332539	3920042	1874157	1592528	14529166	14086582	1363077	1221279
211	0.157614		34355674	56	0	0	139	0	0	332	0	0		55	77	44	19	10	3	2	49	15	118	93	93	44	477	356	101	45		75	2268093	2147957	460307	418046	4338668	3925633	1872927	1592901	14495266	14145931	1358553	1228719
212	0.145225		34355675	56	0	0	139	0	0	332	0	0		56	68	49	27	17	6	2	47	10	131	103	89	39	490	422	90	47		76	2283399	2162060	462356	421269	4376985	3943572	1883453	1603705	14585347	14284303	1372984	1234956
213	0.133069		34355676	57	1	0	139	0	0	332	0	0		57	64	65	32	12	7	7	43	11	123	114	131	36	559	373	119	25		77	2293529	2187209	461571	425878	4409376	3979240	1875517	1614577	14635753	14418318	1362717	1250033
214	0.121606		34355677	57	0	0	139	0	0	336	4	0		58	69	56	42	8	1	1	53	11	155	97	119	37	657	302	141	31		78	2301170	2218623	457574	429655	4425623	4026509	1861194	1628668	14640365	14655625	1352567	1261133
215	0.112866		34355678	57	0	0	139	0	0	336	0	0		59	57	54	40	9	3	3	38	9	112	84	102	30	483	415	143	25		79	2340115	2220037	463140	429904	4481508	4037564	1877287	1628455	14819258	14765088	1362552	1274843
216	0.10189		34355679	57	0	0	141	2	0	336	0	0		60	75	62	31	13	3	1	50	11	134	100	114	28	631	364	116	45		80	2342669	2208217	462837	427983	4491810	4020016	1877782	1620886	14755901	14676611	1356802	1266469
217	0.0955904		34355680	57	0	0	141	0	0	338	2	1		61	82	57	35	15	2	1	59	9	126	118	148	30	617	400	134	43		81	2320531	2243476	457579	432767	4462623	4070601	1863348	1643303	14613279	14906457	1347663	1285321
218	0.0893179		34355681	57	0	1	141	0	1	337	0	1		62	87	63	25	13	5	3	73	11	142	105	141	33	718	312	127	27		82	2325312	2251154	456469	434774	4475088	4085956	1854452	1647522	14646728	14964587	1344963	1287691
219	0.0843689		34355682	56	0	0	140	0	0	337	1	0		63	61	50	31	10	4	4	75	10	134	96	155	25	612	373	138	26		83	2334236	2241839	453485	435308	4490426	4064207	1849414	1649047	14689426	14904885	1336517	1287983
220	0.0781471		34355683	56	0	0	140	0	0	337	0	0		64	58	52	36	8	5	1	71	4	138	117	151	34	554	440	132	39		84	2331382	2257849	451481	437744	4488213	4086569	1836026	1656762	14622377	14968787	1331364	1296161
221	0.0738257		34355684	56	0	0	140	0	0	337	0	0		65	74	66	20	12	5	8	61	9	126	125	128	44	608	430	161	63		85	2338160	2266562	453162	437967	4494034	4109176	1834237	1665647	14645227	15028537	1328749	1299053
222	0.0676779		34355685	56	0	0	140	0	0	337	0	0		66	69	55	33	5	3	1	50	8	130	131	125	30	571	398	126	45		86	2325394	2258657	451934	437184	4470682	4100340	1830955	1656341	14532326	14989779	1322995	1297494
223	0.0633215		34355686	57	1	0	143	3	0	340	3	0		67	83	54	23	7	1	4	45	11	132	127	114	35	572	428	116	33		87	2336457	2248390	453470	433672	4478611	4084317	1836329	1646074	14560308	14893267	1325094	1289669
224	0.0573979		34355687	57	0	0	143	0	1	342	2	0		68	91	69	30	14	6	4	45	9	166	117	108	38	672	505	137	30		88	2359068	2217780	454338	428434	4520944	4030311	1848042	1623030	14721039	14661142	1334339	1268546
225	0.0527997		34355688	57	0	0	142	0	0	342	0	0		69	53	71	24	9	2	3	39	21	122	111	87	35	456	483	75	33		89	2332024	2230499	447963	429930	4484736	4044529	1820011	1632549	14567844	14613949	1316565	1264863
226	0.0481002		34355689	57	0	1	142	0	1	342	0	3		70	89	66	25	5	9	4	52	8	162	125	75	39	681	481	111	44		90	2341740	2267482	448584	437266	4503489	4114725	1817193	1656227	14716279	14915719	1322539	1287281
227	0.0445547		34355690	56	0	1	141	0	0	339	0	0		71	107	61	28	7	9	1	44	8	197	117	118	34	705	469	120	29		91	2376986	2253229	453481	434651	4563067	4108574	1838885	1652682	14923940	14851713	1341632	1283805
228	0.0423404		34355691	55	0	0	141	0	0	339	0	0		72	101	66	33	5	1	4	43	8	145	99	116	22	653	457	116	17		92	2379665	2278249	454447	437921	4558431	4161188	1837727	1663885	14904206	15024178	1342413	1290692
229	0.0396641		34355692	55	0	1	141	0	2	339	0	7		73	94	57	17	11	3	6	57	6	192	121	104	21	672	442	97	28		93	2382412	2307976	454095	443309	4556642	4208565	1836921	1685774	14886035	15177037	1336535	1306360
230	0.0367209		34355693	54	0	0	139	0	0	332	0	0		74	83	74	24	6	2	4	57	2	186	165	98	32	656	539	79	24		94	2373999	2301942	450231	444317	4530184	4212575	1818951	1687830	14870584	15115770	1328205	1306736
231	0.0349549		34355694	54	0	0	141	2	0	337	5	0		75	106	76	21	9	3	7	46	11	188	125	107	28	730	464	102	17		95	2396275	2305359	453936	445556	4556769	4217603	1829791	1695276	15033195	15084646	1340584	1307268
232	0.032612		34355695	54	0	0	141	0	0	339	2	1		76	92	84	15	12	10	3	37	9	162	142	79	21	580	432	89	33		96	2393112	2280773	452949	442110	4546722	4182191	1816006	1683272	15068567	14910930	1334993	1298108
233	0.030269		34355696	54	0	0	142	1	0	342	4	0		77	100	81	27	7	1	6	31	11	191	152	91	23	679	521	101	28		97	2375110	2259203	449064	439185	4498416	4148261	1804046	1672539	14973906	14754600	1331992	1287205
234	0.0280489		34355697	54	0	0	142	0	0	343	1	0		78	113	88	19	10	5	6	39	8	204	166	64	31	680	626	91	27		98	2360093	2232088	447120	434472	4463940	4111870	1793056	1661269	14866441	14572661	1320705	1278404
235	0.025897		34355698	54	0	0	143	1	0	344	1	0		79	118	68	15	7	1	8	33	10	194	158	79	40	649	607	72	23		99	2313392	2235832	441440	436129	4394374	4110626	1771522	1665252	14662483	14484567	1305442	1266810
236	0.0238406		34355699	54	0	1	143	0	0	344	0	0		80	135	96	21	7	10	3	37	8	248	155	76	37	892	616	73	37		100	2308174	2248445	439926	436951	4369872	4133172	1764933	1672704	14685494	14595163	1310874	1273850
237	0.0223261		34355700	53	0	0	143	0	0	344	0	1		81	129	79	20	9	6	4	37	10	211	179	88	24	678	483	66	39
238	0.021291		34355701	53	0	4	143	0	0	343	0	3		82	156	104	27	10	6	6	25	13	246	141	90	28	1000	690	70	29
239	0.0205776		34355702	49	0	0	143	0	0	340	0	0		83	155	95	24	8	7	6	34	8	266	177	81	28	923	617	89	27
240	0.0210981		34355703	49	0	0	145	2	0	344	4	0		84	125	101	15	9	7	5	25	7	285	175	90	36	735	637	73	34
241	0.018759		34355704	49	0	0	145	0	0	344	0	0		85	110	134	15	12	9	3	23	6	232	194	76	53	697	665	65	46
242	0.0162134		34355705	49	0	0	145	0	0	346	2	0		86	115	100	13	8	6	6	25	12	245	178	56	32	686	610	42	35
243	0.0166091		34355706	49	0	1	145	0	0	346	0	0		87	113	106	17	7	10	2	11	5	210	203	49	25	703	603	60	29
244	0.0144377		34355707	48	0	0	145	0	1	346	0	0		88	124	86	12	8	6	4	27	3	202	166	64	19	647	488	46	22
245	0.00774609		34355708	48	0	0	144	0	0	346	0	1		89	129	112	14	9	6	3	10	12	212	176	55	36	669	639	47	38
246	0.00404653		34355709	48	0	0	144	0	0	345	0	0		90	143	100	15	11	3	3	19	10	257	182	49	30	734	670	49	28
247	0.00372491		34355710	48	0	0	144	0	0	345	0	0		91	123	83	8	3	5	2	12	5	163	157	48	18	657	434	44	18
248	0.0031382		34355711	49	1	0	144	0	0	345	0	0		92	102	90	10	6	9	4	17	10	173	190	42	20	478	574	36	31
249	0		34355712	50	1	0	144	0	0	345	0	0		93	102	74	11	10	2	2	17	8	168	137	35	14	545	388	42	21
250	0		34355713	50	0	1	144	0	0	345	0	0		94	76	76	14	9	7	4	21	4	160	149	32	25	444	562	31	33
			34355714	49	0	0	144	0	1	345	0	2		95	103	98	10	2	4	5	14	8	167	179	29	33	504	570	27	29
			34355715	49	0	0	143	0	0	343	0	0		96	36	74	3	7	2	5	11	3	98	114	19	37	387	457	21	27
			34355716	49	0	0	143	0	0	343	0	0		97	51	44	2	3	2	2	9	7	107	63	30	19	342	238	26	21
			34355717	49	0	0	143	0	0	343	0	2		98	26	33	1	0	4	2	3	2	52	64	13	11	213	190	13	10
			34355718	49	0	0	143	0	0	341	0	0		99	31	22	3	5	1	1	4	5	75	63	17	12	158	213	9	17
			34355719	49	0	0	143	0	1	341	0	0		100	38	45	1	3	5	2	5	3	63	70	15	21	204	188	17	13
			34355720	49	0	0	142	0	0	341	0	1		101	24	20	3	1	2	1	4	6	57	50	16	5	199	166	19	4
			34355721	49	0	0	142	0	0	340	0	4		102	37	28	8	5	0	2	2	2	52	37	10	9	178	160	16	9
			34355722	49	0	0	143	1	1	336	0	1		103	36	25	3	3	1	2	5	2	52	53	15	12	162	164	13	4
			34355723	49	0	0	142	0	0	336	1	1		104	29	20	3	5	0	2	3	9	35	48	12	13	207	174	6	19
			34355724	50	1	0	142	0	0	335	0	0		105	31	20	1	4	5	1	3	1	41	44	18	16	161	176	14	15
			34355725	50	0	0	142	0	1	335	0	0		106	8	10	0	2	0	0	5	3	36	28	3	11	84	62	4	10
			34355726	50	0	0	141	0	0	336	1	0		107	21	11	3	2	0	3	4	7	37	21	6	6	129	61	13	9
			34355727	50	0	0	141	0	0	336	0	0		108	16	6	3	2	0	0	1	0	27	31	6	9	104	73	2	10
			34355728	50	0	0	141	0	0	336	0	0		109	5	9	2	0	0	1	3	0	17	15	4	4	44	39	2	1
			34355729	50	0	0	141	0	0	336	0	0		110	10	14	0	2	1	0	2	0	18	25	4	7	63	90	6	5
			34355730	50	0	0	141	0	1	336	0	1		111	8	9	2	4	0	1	4	1	11	22	0	4	55	60	3	5
			34355731	50	0	0	140	0	0	335	0	0		112	4	4	1	1	0	0	7	1	12	12	4	3	50	59	5	3
			34355732	50	0	0	142	2	0	336	1	0		113	8	9	2	2	0	0	1	1	17	17	5	13	62	67	6	9
			34355733	50	0	0	142	0	0	336	0	1		114	13	14	0	1	0	0	2	5	11	28	2	8	60	68	9	5
			34355734	50	0	0	143	1	1	337	2	0		115	5	5	1	3	0	1	1	1	4	21	3	6	33	75	8	11
			34355735	51	1	1	143	1	2	337	0	1		116	13	12	1	1	0	0	0	0	8	21	3	4	59	66	3	10
			34355736	50	0	0	141	0	0	336	0	0		117	6	8	1	1	0	0	0	4	6	14	1	2	30	46	2	5
			34355737	50	0	0	141	0	0	336	0	0		118	8	9	0	3	0	1	2	2	5	19	3	6	26	73	0	5
			34355738	51	1	0	141	0	0	336	0	0		119	4	11	0	1	0	2	0	4	15	9	1	11	34	85	3	7
			34355739	51	0	0	141	0	1	336	0	3		120	5	2	0	0	0	1	0	3	4	8	1	4	28	23	3	5
			34355740	51	0	0	141	1	1	333	0	0
			34355741	51	0	0	140	0	0	336	3	1
			34355742	51	0	0	140	0	4	336	1	4
			34355743	51	0	3	136	0	10	332	0	16
			34355744	48	0	6	126	0	7	316	0	15
			34355745	42	0	1	119	0	4	301	0	1
			34355746	41	0	2	115	0	3	301	1	2
			34355747	39	0	1	114	2	0	299	0	0
			34355748	39	1	0	115	1	1	302	3	0
			34355749	39	0	0	114	0	1	302	0	4
			34355750	39	0	0	113	0	0	298	0	1
			34355751	39	0	2	113	0	3	297	0	0
			34355752	37	0	0	110	0	2	297	0	0
			34355753	37	0	0	108	0	1	297	0	0
			34355754	37	0	1	108	1	5	297	0	2
			34355755	36	0	0	104	1	0	295	0	0
			34355756	36	0	0	104	0	1	296	1	0
			34355757	38	2	0	103	0	2	297	1	0
			34355758	38	0	1	101	0	4	297	0	3
			34355759	37	0	0	98	1	2	294	0	0
			34355760	37	0	0	96	0	3	294	0	3
			34355761	37	0	0	93	0	1	291	0	1
			34355762	37	0	0	92	0	0	293	3	0
			34355763	37	0	0	94	2	2	293	0	0
			34355764	37	0	0	94	2	0	295	2	0
			34355765	37	0	0	95	1	2	295	0	3
			34355766	37	0	0	93	0	1	295	3	2
			34355767	37	0	0	92	0	3	294	1	3
			34355768	37	0	0	89	0	2	291	0	2
			34355769	37	0	1	87	0	1	289	0	7
			34355770	36	0	0	86	0	1	282	0	0
			34355771	39	3	1	89	4	2	285	3	5
			34355772	38	0	2	87	0	3	280	0	14
			34355773	36	0	1	84	0	1	272	6	2
			34355774	36	1	0	84	1	4	273	3	8
			34355775	39	3	2	80	0	4	270	5	5
			34355776	37	0	6	77	1	3	266	1	9
			34355777	32	1	1	74	0	5	257	0	5
			34355778	34	3	0	71	2	0	259	7	0
			34355779	35	1	0	71	0	1	259	0	0
			34355780	40	5	0	76	6	1	268	9	3
			34355781	40	0	5	77	2	3	265	0	7
			34355782	35	0	0	76	2	1	258	0	3
			34355783	38	3	0	84	9	2	270	15	1
			34355784	38	0	0	83	1	6	269	0	6
			34355785	40	2	0	83	6	0	266	3	0
			34355786	40	0	1	83	0	2	266	0	4
			34355787	39	0	0	85	4	0	265	3	5
			34355788	42	3	1	93	8	1	266	6	1
			34355789	42	1	0	98	6	2	280	15	0
			34355790	42	0	0	98	2	0	283	3	0
			34355791	42	0	0	102	4	0	285	2	5
			34355792	50	8	0	111	9	0	295	15	0
			34355793	50	0	0	111	0	0	296	1	5
			34355794	51	1	0	113	2	0	292	1	0
			34355795	52	1	0	116	3	0	298	6	0
			34355796	52	0	1	116	0	0	298	0	0
			34355797	51	0	0	117	1	0	298	0	0
			34355798	56	5	0	124	7	0	329	31	0
			34355799	58	2	2	131	7	0	336	7	0
			34355800	60	4	0	134	3	0	338	2	0
			34355801	60	0	0	137	3	0	339	1	1
			34355802	60	0	0	137	0	0	338	0	2
			34355803	60	0	0	138	1	0	337	1	0
			34355804	60	0	0	138	0	1	338	1	0
			34355805	61	1	0	138	1	0	340	2	1
			34355806	61	0	0	138	0	4	339	0	4
			34355807	61	0	0	134	0	1	337	2	2
			34355808	61	0	0	133	0	0	337	2	0
			34355809	61	0	0	135	2	0	337	0	0
			34355810	61	0	0	135	0	1	338	1	1
			34355811	62	1	0	135	1	0	341	4	0
			34355812	65	3	0	141	6	0	344	3	0
			34355813	65	0	1	142	1	1	344	0	0
			34355814	64	0	0	141	0	1	345	1	1
			34355815	64	0	0	140	0	0	344	0	0
			34355816	64	0	0	140	0	0	344	0	3
			34355817	64	0	0	140	0	0	342	1	0
			34355818	64	0	0	140	0	0	342	0	0
			34355819	64	0	0	141	1	0	344	2	0
			34355820	64	0	0	142	1	1	345	1	0
			34355821	64	0	0	141	0	0	345	0	0
			34355822	64	0	0	141	0	0	345	0	0
			34355823	64	0	0	141	0	0	345	0	0
			34355824	64	0	0	141	0	0	346	1	2
			34355825	64	0	0	141	0	0	344	0	0
			34355826	64	0	0	141	0	0	345	1	2
			34355827	64	0	0	142	1	2	346	3	0
			34355828	64	0	0	140	0	0	347	1	2
			34355829	64	0	0	140	0	1	345	0	0
			34355830	64	0	0	139	0	0	348	3	0
			34355831	64	0	0	139	0	0	349	1	0
			34355832	64	0	0	139	0	2	349	0	0
			34355833	64	0	1	137	0	0	350	1	0
			34355834	63	0	0	137	0	0	350	0	0
			34355835	63	0	0	137	0	0	352	2	0
			34355836	63	0	0	137	0	0	352	0	0
			34355837	63	0	0	137	0	0	352	0	0
			34355838	63	0	0	137	0	0	352	0	0
			34355839	63	0	0	137	0	0	353	1	0
			34355840	63	0	0	137	0	0	353	0	1
			34355841	63	0	0	137	0	0	352	0	0
			34355842	63	0	0	137	0	0	354	2	0
			34355843	63	0	0	137	0	1	355	1	0
			34355844	63	0	0	136	0	1	355	0	0
			34355845	63	0	0	135	0	0	356	1	0
			34355846	63	0	0	135	0	0	356	0	0
			34355847	63	0	0	135	0	1	356	0	0
			34355848	63	0	0	134	0	3	356	0	3
			34355849	63	0	0	131	0	0	353	0	1
			34355850	63	0	0	131	0	0	352	0	0
			34355851	63	0	0	131	0	0	352	0	0
			34355852	63	0	0	131	0	0	352	0	0
			34355853	63	0	0	131	0	0	352	0	0
			34355854	63	0	0	131	0	0	352	0	0
			34355855	63	0	0	131	0	0	352	0	0
			34355856	63	0	0	131	0	0	352	0	1
			34355857	63	0	1	131	0	0	351	0	4
			34355858	62	0	0	131	0	0	347	0	1
			34355859	63	1	0	131	0	0	346	0	0
			34355860	63	0	0	131	0	0	346	0	2
			34355861	64	1	0	133	2	0	345	1	0
			34355862	64	0	0	134	1	0	345	0	1
			34355863	64	0	0	134	0	0	344	0	0
			34355864	64	0	0	135	1	0	344	0	0
			34355865	64	0	0	135	0	0	344	0	0
			34355866	64	0	0	135	0	0	345	1	0
			34355867	64	0	0	135	0	1	345	0	1
			34355868	64	0	0	135	1	0	344	0	0
			34355869	64	0	0	135	0	0	344	0	9
			34355870	64	0	0	135	0	0	335	0	0
			34355871	64	0	0	135	0	0	339	4	0
			34355872	64	0	0	135	0	0	339	0	0
			34355873	64	0	0	135	0	0	339	0	0
			34355874	64	0	0	135	0	0	341	2	0
			34355875	64	0	0	135	0	0	341	0	0
			34355876	64	0	0	135	0	0	341	0	0
			34355877	64	0	0	135	0	1	341	0	0
			34355878	64	0	0	134	0	1	341	0	1
			34355879	64	0	0	133	0	1	340	0	0
			34355880	64	0	0	132	0	0	340	0	0
			34355881	64	0	0	133	1	0	341	1	0
			34355882	64	0	0	133	0	0	342	1	0
			34355883	64	0	0	136	3	0	345	3	0
			34355884	64	0	0	136	0	0	347	2	2
			34355885	64	0	0	136	0	0	345	0	0
			34355886	64	0	2	136	0	2	345	0	2
			34355887	62	0	0	134	0	1	343	0	1
			34355888	62	0	0	133	0	0	342	0	2
			34355889	62	0	0	133	0	1	345	5	0
			34355890	62	0	0	132	0	0	345	0	0
			34355891	62	0	0	133	1	0	346	1	0
			34355892	62	0	0	133	0	0	346	0	0
			34355893	62	0	0	133	0	0	346	0	0
			34355894	63	1	0	133	0	0	346	0	0
			34355895	63	0	1	134	1	0	346	0	0
			34355896	62	0	0	134	0	0	346	0	0
			34355897	62	0	0	136	2	0	346	0	2
			34355898	62	0	0	136	0	0	345	1	0
			34355899	62	0	0	136	0	0	345	0	1
			34355900	62	0	0	136	0	0	344	0	0
			34355901	62	0	1	136	0	0	344	0	1
			34355902	61	0	1	136	0	0	343	0	0
			34355903	60	0	0	136	0	0	343	0	0
			34355904	60	0	1	137	1	0	345	2	0
			34355905	59	0	0	137	0	0	345	0	0
			34355906	59	0	1	137	0	0	345	0	0
			34355907	58	0	0	137	0	1	346	1	1
			34355908	59	1	0	138	2	1	350	5	1
			34355909	59	0	1	137	0	2	349	0	1
			34355910	58	0	0	135	0	0	348	0	1
			34355911	58	0	0	136	1	0	347	0	0
			34355912	58	0	0	136	0	4	347	0	0
			34355913	58	0	0	132	0	0	347	0	1
			34355914	58	0	0	132	0	0	348	2	0
			34355915	59	1	0	132	0	0	349	1	0
			34355916	59	0	0	132	0	1	349	0	0
			34355917	59	0	0	131	0	0	349	0	1
			34355918	59	0	0	131	0	0	348	0	0
			34355919	59	0	0	131	0	0	349	1	0
			34355920	59	0	1	132	1	0	349	0	0
			34355921	58	0	0	133	1	0	358	9	0
			34355922	58	0	0	134	1	2	360	2	0
			34355923	58	0	0	132	0	0	360	0	0
			34355924	58	0	1	132	0	1	360	0	0
			34355925	57	0	0	132	1	0	360	0	0
			34355926	57	0	0	132	0	0	360	0	2
			34355927	57	0	0	132	0	0	358	0	0
			34355928	57	0	0	132	0	4	358	0	3
			34355929	57	0	0	128	0	5	355	0	6
			34355930	57	0	1	123	0	0	349	0	0
			34355931	57	1	0	123	0	1	349	0	1
			34355932	57	0	3	122	0	7	348	0	10
			34355933	54	0	2	116	1	4	338	0	5
			34355934	52	0	0	112	0	0	333	0	8
			34355935	52	0	0	112	0	1	326	1	1
			34355936	53	1	0	113	2	1	331	6	0
			34355937	53	0	1	112	0	0	333	2	0
			34355938	52	0	0	112	0	1	333	0	0
			34355939	52	0	0	111	0	0	333	0	1
			34355940	52	0	0	111	0	0	332	0	0
			34355941	52	0	0	111	0	0	334	2	0
			34355942	52	0	0	112	1	1	334	0	2
			34355943	52	0	0	111	0	1	336	4	0
			34355944	52	0	0	110	0	2	336	0	0
			34355945	52	0	0	108	0	0	337	1	0
			34355946	52	0	1	108	0	4	337	0	5
			34355947	52	1	0	105	1	0	334	2	0
			34355948	52	0	3	105	0	4	334	0	6
			34355949	49	0	0	101	0	1	328	0	2
			34355950	49	0	0	101	1	2	327	1	0
			34355951	49	0	2	101	2	3	328	1	6
			34355952	47	0	0	99	1	2	326	4	0
			34355953	47	0	4	100	3	3	327	1	14
			34355954	43	0	0	99	2	2	313	0	1
			34355955	44	1	1	97	0	10	312	0	5
			34355956	43	0	3	88	1	4	307	0	9
			34355957	40	0	4	84	0	6	298	0	16
			34355958	36	0	4	78	0	2	283	1	13
			34355959	32	0	0	76	0	1	276	6	0
			34355960	36	4	2	84	9	1	286	10	3
			34355961	35	1	1	87	4	2	288	5	7
			34355962	34	0	0	87	2	0	281	0	0
			34355963	37	3	3	89	2	8	286	5	10
			34355964	37	3	1	84	3	3	278	2	10
			34355965	36	0	3	81	0	7	269	1	19
			34355966	33	0	1	75	1	2	251	1	0
			34355967	33	1	0	77	4	0	265	14	0
			34355968	33	0	0	79	2	0	265	0	4
			34355969	33	0	0	86	7	1	270	9	0
			34355970	33	0	2	86	1	0	270	0	5
			34355971	32	1	3	86	0	3	267	2	6
			34355972	30	1	0	85	2	0	264	3	0
			34355973	32	2	0	88	3	1	265	1	0
			34355974	33	1	0	87	0	3	269	4	11
			34355975	33	0	3	84	0	0	259	1	3
			34355976	31	1	0	88	4	2	260	4	2
			34355977	39	8	0	93	7	1	265	7	1
			34355978	54	15	0	113	21	0	298	34	1
			34355979	54	0	1	115	2	0	301	4	1
			34355980	53	0	1	116	1	0	300	0	0
			34355981	56	4	0	131	15	0	326	26	0
			34355982	56	0	0	132	1	0	326	0	2
			34355983	56	0	0	132	0	0	324	0	0
			34355984	56	0	0	133	1	0	326	2	0
			34355985	56	0	0	134	1	0	326	0	0
			34355986	56	0	0	134	0	1	326	0	0
			34355987	56	0	0	137	4	0	341	15	0
			34355988	58	2	0	137	0	0	344	3	0
			34355989	58	0	0	140	3	0	356	12	0
			34355990	58	0	0	142	2	0	357	1	4
			34355991	58	0	0	142	0	1	353	0	0
			34355992	58	0	0	142	1	0	354	1	2
			34355993	58	0	0	142	0	2	352	0	2
			34355994	58	0	0	140	0	0	350	0	0
			34355995	58	0	1	140	0	1	350	0	0
			34355996	57	0	0	139	0	0	350	0	0
			34355997	57	0	0	139	0	0	350	0	2
			34355998	57	0	0	139	0	0	348	0	1
			34355999	57	0	0	139	0	0	347	0	0
			34356000	58	1	0	145	6	0	347	0	0
			34356001	59	1	0	156	11	0	361	14	1
			34356002	59	0	0	156	0	0	363	3	0
			34356003	59	0	0	156	0	0	365	2	0
			34356004	60	1	0	158	2	0	369	4	0
			34356005	60	0	0	158	0	0	369	0	0
			34356006	60	0	0	158	0	0	369	0	0
			34356007	60	0	0	158	0	0	369	0	2
			34356008	61	1	0	159	1	0	367	0	2
			34356009	62	1	0	161	2	0	366	1	0
			34356010	62	0	0	161	0	0	366	0	0
			34356011	62	0	0	161	0	0	366	0	0
			34356012	62	0	0	161	0	0	372	6	0
			34356013	62	0	0	161	0	1	374	2	3
			34356014	62	0	0	160	0	0	371	0	0
			34356015	62	0	1	160	0	0	371	0	0
			34356016	61	0	0	160	0	1	371	0	0
			34356017	61	0	0	159	0	0	371	0	0
			34356018	61	0	0	160	1	0	372	1	0
			34356019	61	0	0	162	2	0	375	3	0
			34356020	61	0	0	162	0	0	375	0	0
			34356021	61	0	0	162	0	0	376	1	0
			34356022	61	0	0	162	0	0	376	0	0
			34356023	61	0	0	162	0	0	376	0	0
			34356024	61	0	0	162	0	0	376	0	0
			34356025	61	0	0	162	0	0	376	0	0
			34356026	61	0	0	162	0	1	376	0	0
			34356027	61	0	0	162	1	0	376	0	0
			34356028	62	1	0	162	0	0	379	3	2
			34356029	62	0	0	162	0	0	377	0	0
			34356030	62	0	0	162	0	0	379	2	5
			34356031	62	0	1	162	0	0	374	0	0
			34356032	61	0	0	162	0	0	374	0	0
			34356033	61	0	0	162	0	1	375	1	0
			34356034	62	1	0	161	0	0	376	1	0
			34356035	62	0	0	162	1	0	376	0	0
			34356036	62	0	0	162	0	0	376	0	1
			34356037	62	0	0	162	0	0	378	3	0
			34356038	62	0	0	163	1	0	378	0	0
			34356039	62	0	0	163	0	0	378	0	0
			34356040	62	0	0	163	0	0	378	0	0
			34356041	62	0	0	163	0	0	379	1	0
			34356042	62	0	0	164	1	0	379	0	0
			34356043	62	0	0	164	0	0	379	0	0
			34356044	62	0	0	165	1	0	379	0	0
			34356045	63	1	0	167	2	0	379	0	0
			34356046	63	0	0	167	0	0	381	2	2
			34356047	63	0	0	167	0	1	379	0	3
			34356048	63	0	0	166	0	0	376	0	0
			34356049	63	0	0	166	0	0	376	0	0
			34356050	63	0	0	166	0	0	376	0	0
			34356051	63	0	0	166	0	0	376	0	0
			34356052	63	0	0	166	0	0	376	0	0
			34356053	63	0	0	166	0	0	377	1	0
			34356054	64	1	0	167	1	0	377	0	0
			34356055	64	0	0	167	0	0	377	0	0
			34356056	64	0	0	167	0	0	383	6	0
			34356057	64	0	0	167	0	2	383	0	0
			34356058	64	0	0	165	0	0	383	0	2
			34356059	64	0	1	165	0	2	381	0	1
			34356060	63	0	0	163	0	0	380	0	1
			34356061	63	0	0	163	0	0	379	0	1
			34356062	63	0	1	163	0	1	378	0	1
			34356063	62	0	0	163	1	0	377	0	0
			34356064	62	0	0	164	1	1	377	0	0
			34356065	62	0	0	163	0	0	377	0	1
			34356066	62	0	0	163	0	1	377	1	2
			34356067	62	0	0	163	1	0	375	0	1
			34356068	62	0	0	163	0	0	374	0	0
			34356069	62	0	0	163	0	0	374	0	3
			34356070	62	0	0	163	0	0	371	0	2
			34356071	62	0	0	163	0	0	375	6	0
			34356072	62	0	0	166	3	0	378	3	0
			34356073	62	0	0	167	1	0	378	0	0
			34356074	62	0	1	167	0	0	378	0	0
			34356075	61	0	0	167	0	0	378	0	0
			34356076	62	1	0	168	1	2	378	0	0
			34356077	62	0	1	166	0	1	378	0	4
			34356078	61	0	0	165	0	0	374	0	1
			34356079	61	0	0	165	0	0	373	0	1
			34356080	61	0	0	166	1	0	379	7	0
			34356081	61	0	0	167	1	0	381	2	0
			34356082	61	0	0	167	0	0	381	0	2
			34356083	61	0	0	167	0	0	379	0	0
			34356084	61	0	0	168	1	1	379	0	0
			34356085	61	0	0	167	0	2	379	0	0
			34356086	61	0	0	165	0	0	379	0	0
			34356087	61	0	0	166	1	0	379	0	0
			34356088	61	0	0	166	0	0	379	0	0
			34356089	61	0	0	166	0	0	380	1	0
			34356090	61	0	0	167	1	0	380	0	0
			34356091	61	0	0	167	0	0	383	3	0
			34356092	61	0	0	167	0	1	383	0	4
			34356093	61	0	0	167	1	0	379	0	0
			34356094	61	0	0	167	0	0	379	0	0
			34356095	61	0	0	167	0	2	379	0	1
			34356096	61	0	0	165	0	0	378	0	0
			34356097	62	1	0	165	0	1	379	1	1
			34356098	62	0	0	164	0	0	378	0	0
			34356099	62	0	1	164	0	3	383	5	4
			34356100	61	0	0	161	0	4	381	2	1
			34356101	61	0	0	157	0	2	380	0	1
			34356102	61	0	0	155	0	1	379	0	0
			34356103	61	0	1	154	0	0	379	0	0
			34356104	60	0	0	154	0	0	380	1	1
			34356105	60	0	0	154	0	0	379	0	0
			34356106	60	0	0	154	0	0	381	2	0
			34356107	61	1	0	154	0	0	381	0	0
			34356108	61	0	0	154	0	1	381	0	0
			34356109	61	0	0	153	0	0	381	0	2
			34356110	61	0	0	153	0	0	382	3	0
			34356111	61	0	0	153	0	1	382	0	0
			34356112	62	1	0	153	1	0	382	0	0
			34356113	62	0	0	153	0	0	383	1	0
			34356114	62	0	0	154	1	1	383	0	0
			34356115	62	0	0	154	1	1	383	0	2
			34356116	62	0	0	153	0	0	381	0	2
			34356117	62	0	0	153	0	2	379	0	0
			34356118	62	0	0	151	0	2	379	0	3
			34356119	62	0	0	149	0	0	376	0	1
			34356120	62	0	1	149	0	0	375	0	1
			34356121	61	0	3	150	1	8	374	0	17
			34356122	58	0	1	142	0	4	357	0	10
			34356123	57	0	1	138	0	7	347	0	2
			34356124	56	0	3	131	0	9	345	0	11
			34356125	53	0	0	122	0	1	334	0	0
			34356126	54	1	0	121	0	0	335	1	0
			34356127	54	0	0	121	0	3	336	1	0
			34356128	54	0	0	118	0	0	336	0	0
			34356129	54	0	0	118	0	0	338	2	0
			34356130	54	0	0	118	0	0	341	3	0
			34356131	54	0	0	118	0	3	341	0	0
			34356132	54	0	0	115	0	0	341	0	2
			34356133	55	1	0	115	0	2	341	2	3
			34356134	56	1	1	113	0	7	338	0	4
			34356135	57	2	0	107	1	0	342	8	0
			34356136	57	0	0	107	0	4	342	0	1
			34356137	57	0	1	103	0	5	344	3	2
			34356138	56	0	0	100	2	3	348	6	0
			34356139	56	0	0	97	0	3	351	3	2
			34356140	56	0	1	94	0	1	351	2	0
			34356141	56	1	0	93	0	1	355	4	0
			34356142	56	0	0	92	0	2	364	9	0
			34356143	56	0	2	91	1	3	365	1	5
			34356144	55	1	0	89	1	2	365	5	1
			34356145	56	1	3	88	1	6	365	1	12
			34356146	53	0	2	82	0	4	353	0	5
			34356147	51	0	4	78	0	6	348	0	4
			34356148	47	0	8	72	0	6	347	3	21
			34356149	39	0	1	66	0	0	327	1	2
			34356150	41	3	0	71	5	0	338	13	3
			34356151	42	1	1	74	3	5	339	4	7
			34356152	43	2	4	71	2	1	337	5	3
			34356153	43	4	1	71	1	1	334	0	8
			34356154	42	0	0	75	5	3	328	2	9
			34356155	43	1	4	76	4	1	320	1	7
			34356156	39	0	1	76	1	2	316	3	1
			34356157	38	0	0	78	4	1	322	7	1
			34356158	38	0	2	78	1	4	321	0	6
			34356159	39	3	0	77	3	0	318	3	0
			34356160	39	0	0	78	1	0	319	1	0
			34356161	40	1	2	84	6	1	322	3	7
			34356162	40	2	2	85	2	3	316	1	7
			34356163	38	0	0	85	3	1	310	1	3
			34356164	46	8	1	98	14	0	318	11	0
			34356165	45	0	1	99	1	2	318	0	8
			34356166	46	2	0	99	2	1	310	0	0
			34356167	49	3	0	101	3	0	315	5	0
			34356168	51	2	0	109	8	0	319	4	0
			34356169	54	3	0	113	4	0	326	7	0
			34356170	54	0	0	121	8	0	328	2	0
			34356171	63	9	0	149	28	0	357	29	0
			34356172	65	2	0	151	2	5	359	2	0
			34356173	66	1	0	146	0	1	359	0	0
			34356174	66	0	0	145	0	0	360	1	1
			34356175	66	0	0	145	0	0	359	0	0
			34356176	66	0	0	147	2	0	360	1	0
			34356177	68	2	0	157	10	0	373	13	0
			34356178	70	2	0	165	8	0	388	15	0
			34356179	75	5	0	181	16	0	411	23	0
			34356180	75	0	0	182	1	0	418	7	0
			34356181	75	0	0	182	0	0	418	0	0
			34356182	75	0	0	182	0	0	418	0	0
			34356183	75	0	0	182	0	0	420	2	0
			34356184	75	0	0	182	0	3	422	2	0
			34356185	75	0	0	179	0	0	422	0	0
			34356186	75	0	0	179	0	0	422	0	1
			34356187	75	0	0	180	1	0	421	0	3
			34356188	75	0	0	180	0	0	419	1	0
			34356189	75	0	0	180	0	0	419	0	2
			34356190	77	2	0	187	7	0	429	12	0
			34356191	79	2	0	191	4	0	429	0	0
			34356192	79	0	0	191	0	0	429	0	0
			34356193	79	0	0	191	0	0	429	0	0
			34356194	79	0	0	191	0	0	429	0	2
			34356195	79	0	0	192	1	1	427	0	0
			34356196	79	0	1	191	0	0	427	0	0
			34356197	78	0	0	191	0	0	429	2	0
			34356198	78	0	0	191	0	0	430	1	0
			34356199	79	1	0	195	4	0	433	3	0
			34356200	79	0	0	195	0	0	433	0	0
			34356201	79	0	0	195	0	0	433	0	0
			34356202	79	0	0	195	0	0	433	0	0
			34356203	79	0	0	195	0	0	433	0	0
			34356204	79	0	0	195	0	0	433	0	0
			34356205	79	0	0	195	0	0	433	0	0
			34356206	79	0	0	196	1	2	433	0	2
			34356207	79	0	0	194	0	0	431	0	0
			34356208	79	0	0	194	0	0	431	0	0
			34356209	79	0	0	195	1	0	431	0	0
			34356210	80	1	0	195	0	0	431	0	0
			34356211	80	0	0	197	2	0	433	2	0
			34356212	81	1	0	197	0	0	433	0	0
			34356213	81	0	0	197	0	0	436	3	0
			34356214	81	0	0	197	0	0	436	0	0
			34356215	81	0	0	197	0	0	436	0	0
			34356216	81	0	0	197	0	0	436	0	0
			34356217	81	0	0	197	0	0	436	0	0
			34356218	81	0	0	197	0	0	436	0	0
			34356219	81	0	0	197	0	0	436	0	0
			34356220	81	0	1	197	0	0	436	0	0
			34356221	80	0	0	197	0	0	436	0	4
			34356222	80	0	0	197	0	2	433	1	0
			34356223	80	0	1	195	0	0	433	0	0
			34356224	79	0	0	195	0	1	433	0	0
			34356225	79	0	0	194	0	0	433	0	0
			34356226	79	0	1	194	0	3	433	0	1
			34356227	78	0	0	191	0	1	432	0	0
			34356228	78	0	0	190	0	0	432	0	3
			34356229	78	0	0	191	1	0	429	0	0
			34356230	78	0	0	191	0	0	429	0	1
			34356231	78	0	0	191	0	0	428	0	0
			34356232	78	0	0	194	3	0	428	0	0
			34356233	78	0	0	194	0	1	428	0	3
			34356234	78	0	0	193	0	0	425	0	0
			34356235	78	0	0	194	1	0	425	0	0
			34356236	78	0	0	194	0	2	425	0	5
			34356237	78	0	0	192	0	0	420	0	0
			34356238	78	0	0	192	0	0	420	0	0
			34356239	78	0	0	192	0	0	420	0	2
			34356240	78	0	0	192	0	0	418	0	1
			34356241	78	0	0	192	0	1	417	0	2
			34356242	78	0	0	192	1	0	415	0	1
			34356243	78	0	0	192	0	0	414	0	0
			34356244	78	0	0	192	0	0	414	0	0
			34356245	78	0	0	192	0	0	414	0	0
			34356246	78	0	0	194	2	0	415	1	0
			34356247	78	0	0	194	0	0	415	0	0
			34356248	78	0	0	194	0	0	415	0	0
			34356249	78	0	1	194	0	4	415	0	10
			34356250	77	0	0	190	0	0	405	0	0
			34356251	77	0	0	190	0	0	405	0	2
			34356252	77	0	0	190	0	0	403	0	0
			34356253	77	0	0	191	1	0	405	2	0
			34356254	77	0	0	192	1	0	407	2	0
			34356255	77	0	0	192	0	0	408	1	0
			34356256	77	0	0	192	0	1	408	0	0
			34356257	77	0	0	192	1	0	408	0	1
			34356258	77	0	0	192	0	0	407	0	0
			34356259	77	0	0	193	1	1	407	0	5
			34356260	77	0	0	192	0	0	402	0	0
			34356261	77	0	0	192	0	0	402	0	0
			34356262	77	0	0	192	0	0	402	0	0
			34356263	77	0	0	199	7	0	409	7	0
			34356264	77	0	1	200	1	1	409	0	3
			34356265	76	0	0	200	1	0	406	0	0
			34356266	76	0	0	200	0	0	406	0	2
			34356267	76	0	0	200	0	0	404	0	0
			34356268	76	0	0	200	0	0	404	0	1
			34356269	77	1	0	200	0	0	403	0	2
			34356270	77	0	0	202	2	0	402	1	0
			34356271	77	0	0	202	0	0	402	0	0
			34356272	77	0	0	202	0	0	403	1	0
			34356273	77	0	0	202	0	0	403	0	0
			34356274	77	0	0	203	1	0	404	1	0
			34356275	77	0	0	203	0	2	404	0	0
			34356276	78	1	0	201	0	0	404	0	0
			34356277	78	0	0	201	0	0	404	0	1
			34356278	79	1	0	202	1	0	403	0	0
			34356279	79	0	1	203	1	1	403	0	0
			34356280	78	0	1	202	0	0	403	0	0
			34356281	77	0	0	202	0	0	403	0	0
			34356282	77	0	0	203	1	0	406	3	0
			34356283	77	0	0	203	0	0	407	1	0
			34356284	77	0	0	204	1	0	407	0	0
			34356285	77	0	0	204	0	0	407	0	0
			34356286	77	0	0	205	1	1	407	0	0
			34356287	77	0	0	204	0	0	407	0	3
			34356288	77	0	1	204	0	0	404	0	4
			34356289	76	0	0	204	0	3	400	0	5
			34356290	76	0	0	201	0	0	395	0	0
			34356291	76	0	0	201	0	0	397	2	0
			34356292	76	0	0	201	0	3	399	2	4
			34356293	76	0	1	198	0	1	396	1	0
			34356294	75	0	0	197	0	0	396	0	0
			34356295	75	0	0	198	1	0	398	2	0
			34356296	75	0	0	198	0	0	398	0	5
			34356297	75	0	0	198	0	1	393	0	0
			34356298	75	0	0	198	1	1	393	0	0
			34356299	75	0	0	197	0	0	393	0	0
			34356300	77	2	0	197	0	0	393	0	0
			34356301	77	0	0	197	0	0	395	2	0
			34356302	77	0	0	197	0	2	395	0	1
			34356303	77	0	0	195	0	0	394	0	0
			34356304	77	0	1	195	0	0	394	0	4
			34356305	76	0	0	196	1	0	390	0	1
			34356306	76	0	1	196	0	0	389	0	1
			34356307	75	0	0	196	0	1	388	0	0
			34356308	75	0	0	195	0	1	388	0	0
			34356309	76	1	0	195	1	0	389	1	1
			34356310	76	0	2	195	0	12	388	0	6
			34356311	74	0	6	183	0	20	382	0	38
			34356312	68	0	1	163	0	5	344	0	10
			34356313	67	0	0	159	1	3	334	0	14
			34356314	67	0	0	156	0	0	320	0	0
			34356315	67	0	0	157	1	0	321	1	2
			34356316	67	0	0	158	1	0	320	1	2
			34356317	67	0	1	159	1	1	318	0	0
			34356318	66	0	1	158	0	0	319	1	0
			34356319	65	0	0	158	0	0	324	5	0
			34356320	65	0	0	159	1	3	324	0	3
			34356321	65	0	3	157	1	4	324	3	4
			34356322	62	0	3	153	0	6	320	0	4
			34356323	59	0	0	147	0	1	316	0	3
			34356324	59	0	0	148	2	2	313	0	0
			34356325	59	0	0	146	0	3	313	0	1
			34356326	59	0	1	143	0	6	313	1	7
			34356327	58	0	1	137	0	3	311	5	4
			34356328	57	0	1	134	0	0	307	0	1
			34356329	56	0	1	135	1	2	310	4	3
			34356330	55	0	2	133	0	8	308	1	12
			34356331	53	0	0	128	3	3	296	0	0
			34356332	53	0	4	125	0	13	299	3	18
			34356333	49	0	0	113	1	1	282	1	0
			34356334	51	2	2	113	1	3	287	5	2
			34356335	49	0	3	110	0	11	285	0	4
			34356336	46	0	7	100	1	10	283	2	18
			34356337	40	1	13	93	3	5	266	1	11
			34356338	27	0	1	88	0	5	255	0	1
			34356339	28	2	1	93	10	0	266	12	2
			34356340	28	1	3	93	0	9	264	0	14
			34356341	25	0	0	86	2	2	255	5	0
			34356342	25	0	0	84	0	6	255	0	7
			34356343	25	0	2	78	0	0	248	0	8
			34356344	23	0	0	80	2	1	247	7	4
			34356345	23	0	0	80	1	1	246	3	1
			34356346	24	1	0	84	5	0	253	8	0
			34356347	24	0	1	84	0	0	255	2	0
			34356348	24	1	1	91	7	0	263	8	0
			34356349	26	3	1	91	0	0	264	1	3
			34356350	25	0	1	91	0	1	261	0	2
			34356351	29	5	0	108	18	2	304	45	0
			34356352	29	0	1	108	2	3	306	2	18
			34356353	29	1	0	105	0	1	288	0	3
			34356354	29	0	1	106	2	0	287	2	2
			34356355	29	1	0	107	1	0	288	3	0
			34356356	32	3	0	109	2	0	291	3	0
			34356357	39	7	0	129	20	0	344	53	0
			34356358	40	1	0	130	1	0	347	3	0
			34356359	40	0	0	130	0	3	348	1	0
			34356360	48	8	0	145	18	0	378	30	1
			34356361	49	1	1	147	2	0	383	6	0
			34356362	49	1	0	151	4	0	384	1	0
			34356363	51	2	0	152	1	0	389	5	0
			34356364	51	0	0	152	0	0	392	3	1
			34356365	51	0	0	152	0	1	392	1	1
			34356366	51	0	0	155	4	0	396	5	0
			34356367	52	1	0	161	6	0	423	27	0
			34356368	53	1	0	165	4	0	426	3	0
			34356369	53	0	0	166	1	1	428	2	0
			34356370	53	0	0	165	0	0	432	4	0
			34356371	53	0	0	165	0	0	433	1	0
			34356372	53	0	0	165	0	0	433	0	0
			34356373	54	1	0	166	1	0	433	0	2
			34356374	54	0	1	166	0	1	431	0	5
			34356375	53	0	0	165	0	0	426	0	0
			34356376	53	0	0	165	0	0	426	0	0
			34356377	53	0	0	165	0	0	426	0	0
			34356378	53	0	0	165	0	0	426	0	0
			34356379	53	0	0	168	3	0	431	5	0
			34356380	54	1	0	173	5	0	443	12	0
			34356381	54	0	0	173	0	0	446	3	0
			34356382	54	0	2	173	0	0	446	0	0
			34356383	52	0	0	173	0	0	447	1	0
			34356384	52	0	0	173	0	0	447	0	0
			34356385	52	0	0	173	0	0	447	0	0
			34356386	52	0	0	173	0	0	448	1	0
			34356387	52	0	0	173	0	0	448	0	0
			34356388	52	0	0	174	1	0	448	0	0
			34356389	52	0	0	174	0	0	448	0	0
			34356390	52	0	0	174	0	0	448	0	0
			34356391	52	0	0	174	0	0	448	0	0
			34356392	52	0	0	175	1	0	448	0	0
			34356393	53	1	0	175	0	0	448	0	1
			34356394	53	0	0	176	1	1	447	0	0
			34356395	53	0	0	175	0	1	447	0	0
			34356396	53	0	0	174	0	0	447	0	0
			34356397	53	0	0	174	0	0	447	0	0
			34356398	53	0	0	174	0	0	448	1	0
			34356399	53	0	0	174	0	0	448	0	1
			34356400	53	0	0	174	0	0	447	0	0
			34356401	53	0	0	174	0	0	449	2	0
			34356402	53	0	0	174	0	1	450	1	0
			34356403	53	0	0	173	0	0	450	0	0
			34356404	53	0	0	173	0	1	450	0	0
			34356405	53	0	0	172	0	0	450	0	0
			34356406	53	0	0	172	0	0	450	0	0
			34356407	53	0	0	172	0	0	450	0	0
			34356408	53	0	0	172	0	2	450	0	1
			34356409	53	0	0	170	0	1	449	0	0
			34356410	53	0	0	169	0	0	449	0	0
			34356411	53	0	0	169	0	0	450	1	0
			34356412	53	0	0	169	0	1	450	0	0
			34356413	53	0	0	168	0	1	450	0	0
			34356414	53	0	0	167	0	0	450	0	2
			34356415	53	0	0	167	0	2	448	0	4
			34356416	53	0	0	165	0	4	445	1	0
			34356417	53	0	1	162	1	0	446	1	1
			34356418	52	0	0	162	0	0	445	0	1
			34356419	52	0	0	163	1	1	444	0	0
			34356420	52	0	0	162	0	0	445	1	0
			34356421	52	0	0	163	1	0	445	0	0
			34356422	52	0	0	163	0	0	445	0	1
			34356423	52	0	0	163	0	0	444	0	0
			34356424	52	0	0	163	0	0	444	0	0
			34356425	52	0	0	163	0	1	444	0	0
			34356426	52	0	0	162	0	2	444	0	0
			34356427	52	0	0	160	0	1	444	0	0
			34356428	52	0	0	159	0	1	444	0	0
			34356429	52	0	0	158	0	0	445	1	0
			34356430	52	0	0	158	0	0	445	0	0
			34356431	52	0	0	158	0	0	445	0	0
			34356432	52	0	0	158	0	0	445	0	0
			34356433	52	0	0	158	0	0	445	0	0
			34356434	52	0	0	158	0	0	445	0	0
			34356435	52	0	0	158	0	0	445	0	0
			34356436	52	0	0	158	0	2	445	0	2
			34356437	52	0	0	156	0	4	444	1	7
			34356438	52	0	0	152	0	0	439	2	0
			34356439	52	0	0	152	0	0	439	0	0
			34356440	52	0	0	152	0	0	439	0	0
			34356441	53	1	0	154	2	0	444	5	0
			34356442	53	0	0	156	2	0	446	2	3
			34356443	53	0	0	156	0	0	443	0	0
			34356444	53	0	0	156	0	0	443	0	4
			34356445	53	0	0	156	0	0	440	1	0
			34356446	54	1	0	156	0	0	440	0	5
			34356447	54	0	0	156	0	2	435	0	7
			34356448	54	0	0	154	0	0	428	0	0
			34356449	55	1	0	158	4	0	428	0	0
			34356450	55	0	0	159	1	0	438	10	0
			34356451	55	0	0	159	0	0	442	4	0
			34356452	55	0	0	159	0	0	446	4	0
			34356453	55	0	0	160	1	1	446	0	2
			34356454	55	0	0	159	0	0	444	0	1
			34356455	55	0	0	160	1	1	443	0	0
			34356456	55	0	0	160	1	0	443	0	0
			34356457	55	0	0	160	0	0	443	0	0
			34356458	55	0	0	160	0	0	443	0	0
			34356459	55	0	0	161	1	0	443	0	0
			34356460	55	0	0	162	1	0	444	1	0
			34356461	55	0	0	162	0	0	446	2	1
			34356462	56	1	0	163	1	0	447	2	0
			34356463	56	0	1	163	0	0	447	0	0
			34356464	55	0	0	163	0	2	447	0	2
			34356465	55	0	1	161	0	0	445	0	1
			34356466	54	0	0	161	0	0	444	0	0
			34356467	55	1	0	161	0	0	444	0	0
			34356468	55	0	0	161	0	1	444	0	2
			34356469	55	0	1	160	0	2	442	0	6
			34356470	54	0	0	159	1	0	436	0	0
			34356471	54	0	0	159	0	1	436	0	0
			34356472	54	0	0	158	0	1	437	1	0
			34356473	54	0	0	157	0	0	437	0	1
			34356474	54	0	0	157	0	0	436	0	1
			34356475	54	0	0	157	0	0	435	0	0
			34356476	54	0	1	157	0	0	436	1	0
			34356477	53	0	0	157	0	1	436	0	3
			34356478	53	0	0	156	0	0	437	4	0
			34356479	53	0	0	156	0	0	438	1	1
			34356480	53	0	0	157	1	0	437	0	0
			34356481	53	0	0	157	0	0	437	0	0
			34356482	53	0	0	157	0	0	437	0	0
			34356483	53	0	0	158	1	0	444	7	0
			34356484	53	0	0	158	0	0	444	0	3
			34356485	53	0	0	158	0	0	441	0	0
			34356486	53	0	0	158	0	0	441	0	0
			34356487	53	0	0	160	2	0	442	1	1
			34356488	53	0	0	161	1	1	441	0	2
			34356489	54	1	0	160	0	2	442	3	0
			34356490	54	0	3	158	0	0	442	0	4
			34356491	51	0	0	158	0	0	439	1	0
			34356492	51	0	0	158	0	1	439	0	1
			34356493	51	0	0	158	1	1	438	0	0
			34356494	51	0	0	157	0	0	438	0	0
			34356495	51	0	0	157	0	0	438	0	0
			34356496	51	0	0	157	0	1	438	0	4
			34356497	51	0	0	156	0	2	434	0	5
			34356498	51	0	0	154	0	0	429	0	0
			34356499	51	0	0	154	0	9	429	0	13
			34356500	51	0	0	146	1	3	417	1	3
			34356501	51	0	0	145	2	1	414	0	0
			34356502	51	0	0	144	0	1	415	1	1
			34356503	51	0	1	143	0	1	414	0	1
			34356504	50	0	0	142	0	1	413	0	1
			34356505	50	0	0	141	0	1	412	0	0
			34356506	50	0	0	140	0	2	412	0	2
			34356507	50	0	1	138	0	2	410	0	4
			34356508	49	0	0	136	0	2	407	1	0
			34356509	51	2	0	135	1	0	412	5	0
			34356510	51	0	0	135	0	1	412	0	0
			34356511	51	0	0	134	0	1	413	1	0
			34356512	52	1	0	133	0	4	416	3	0
			34356513	53	1	0	129	0	0	416	0	0
			34356514	53	0	0	129	0	1	416	0	0
			34356515	53	0	1	128	0	5	418	2	1
			34356516	52	0	0	123	0	1	417	0	0
			34356517	52	0	1	122	0	2	417	0	3
			34356518	51	0	0	122	2	1	414	0	0
			34356519	52	1	2	121	0	7	414	0	13
			34356520	51	1	0	114	0	3	402	1	4
			34356521	51	0	0	112	1	0	400	2	0
			34356522	51	0	0	112	0	4	401	1	1
			34356523	51	0	0	108	0	1	400	0	0
			34356524	51	0	1	107	0	0	400	0	0
			34356525	50	0	1	109	2	1	403	3	2
			34356526	49	0	7	109	1	12	401	0	11
			34356527	42	0	1	98	1	2	398	8	3
			34356528	42	1	1	98	2	3	402	7	6
			34356529	41	0	3	95	0	15	399	3	16
			34356530	38	0	6	81	1	10	384	1	24
			34356531	36	4	1	72	1	2	367	7	8
			34356532	38	3	1	72	2	2	375	16	0
			34356533	43	6	0	79	9	0	407	32	0
			34356534	44	1	1	81	2	1	408	1	2
			34356535	43	0	0	83	3	0	408	2	2
			34356536	44	1	1	85	2	10	409	3	13
			34356537	44	1	3	77	2	1	397	1	8
			34356538	41	0	2	76	0	3	389	0	29
			34356539	39	0	0	73	0	1	360	0	8
			34356540	40	1	0	75	3	1	363	11	0
			34356541	41	1	1	75	1	1	363	0	4
			34356542	44	4	0	76	2	2	367	8	0
			34356543	49	5	0	79	5	2	391	24	5
			34356544	50	1	0	78	1	0	386	0	3
			34356545	51	1	0	88	10	0	394	11	0
			34356546	51	0	1	90	2	3	395	1	0
			34356547	51	1	1	87	0	0	399	4	6
			34356548	50	0	0	88	1	1	393	0	1
			34356549	50	0	0	88	1	1	393	1	1
			34356550	51	1	0	90	3	0	398	6	1
			34356551	53	2	0	97	7	0	398	1	0
			34356552	54	1	1	97	0	0	404	6	0
			34356553	53	0	0	97	0	0	404	0	0
			34356554	55	2	0	114	17	0	429	25	0
			34356555	55	0	0	115	1	0	431	2	0
			34356556	55	0	0	115	0	0	432	1	0
			34356557	56	1	0	118	3	0	438	6	0
			34356558	56	0	0	118	0	2	440	2	0
			34356559	57	1	0	116	0	0	440	0	0
			34356560	62	5	0	123	7	0	471	31	2
			34356561	63	1	1	124	1	0	469	0	0
			34356562	62	0	0	126	2	1	471	2	0
			34356563	62	0	1	125	0	0	471	0	0
			34356564	61	0	0	125	0	0	471	0	1
			34356565	61	0	1	125	0	0	472	2	0
			34356566	62	2	0	128	3	0	472	0	2
			34356567	63	1	0	129	1	0	471	1	0
			34356568	63	0	0	130	1	0	471	0	1
			34356569	63	0	0	130	0	0	472	2	1
			34356570	63	0	0	131	1	0	477	6	1
			34356571	63	0	0	131	0	1	476	0	1
			34356572	63	0	0	132	2	0	475	0	0
			34356573	63	0	0	132	0	0	478	3	0
			34356574	64	1	0	139	7	0	493	15	0
			34356575	64	0	0	140	1	0	497	4	0
			34356576	64	0	0	140	0	0	497	0	0
			34356577	64	0	0	140	0	0	498	1	0
			34356578	64	0	0	140	0	0	498	0	0
			34356579	64	0	0	140	0	0	498	0	1
			34356580	64	0	0	140	0	0	499	2	0
			34356581	64	0	0	140	0	0	500	1	0
			34356582	64	0	0	141	1	0	500	0	1
			34356583	64	0	0	141	0	1	499	0	0
			34356584	64	0	0	140	0	0	499	0	0
			34356585	64	0	0	141	1	0	501	2	0
			34356586	64	0	0	141	0	0	501	0	0
			34356587	64	0	0	141	0	0	504	3	0
			34356588	64	0	0	143	2	0	504	0	2
			34356589	64	0	0	143	0	0	503	1	0
			34356590	65	1	0	143	0	0	503	0	0
			34356591	66	1	0	144	1	1	503	0	1
			34356592	66	0	0	143	0	1	502	0	1
			34356593	66	0	0	143	1	1	507	6	0
			34356594	66	0	0	142	0	1	507	0	2
			34356595	66	0	0	141	0	0	506	1	0
			34356596	67	1	0	141	0	0	508	2	0
			34356597	67	0	1	141	0	0	508	0	0
			34356598	66	0	0	142	1	0	509	1	0
			34356599	66	0	0	142	0	0	511	2	0
			34356600	66	0	0	142	0	0	512	1	2
			34356601	66	0	0	142	0	0	510	0	0
			34356602	66	0	0	142	0	0	510	0	0
			34356603	66	0	0	142	0	0	510	0	0
			34356604	66	0	0	143	1	0	510	0	1
			34356605	66	0	0	143	0	0	509	0	0
			34356606	66	0	0	143	0	0	510	1	0
			34356607	66	0	0	143	0	0	510	0	0
			34356608	66	0	0	143	0	1	510	0	0
			34356609	66	0	0	142	0	2	510	0	8
			34356610	66	0	1	140	0	1	502	0	0
			34356611	65	0	0	139	0	0	503	1	0
			34356612	65	0	0	140	1	0	503	0	0
			34356613	65	0	0	140	0	0	503	0	0
			34356614	65	0	0	141	1	0	503	0	0
			34356615	65	0	0	141	0	1	503	0	0
			34356616	65	0	0	140	0	2	505	2	1
			34356617	65	0	0	139	1	0	504	0	0
			34356618	65	0	0	139	0	0	504	0	0
			34356619	65	0	0	139	0	0	504	0	2
			34356620	65	0	0	140	1	0	502	0	3
			34356621	65	0	0	140	0	0	499	0	0
			34356622	65	0	0	141	1	1	499	0	0
			34356623	65	0	0	141	1	0	499	0	0
			34356624	65	0	0	141	0	0	499	0	1
			34356625	65	0	0	141	0	0	498	0	0
			34356626	65	0	0	141	0	0	502	4	0
			34356627	65	0	0	142	1	0	505	3	0
			34356628	65	0	0	143	1	1	505	0	0
			34356629	65	0	0	142	0	0	505	0	0
			34356630	66	1	0	142	0	0	505	0	0
			34356631	66	0	0	143	1	1	505	0	1
			34356632	66	0	5	142	0	1	504	0	7
			34356633	61	0	0	142	1	0	497	0	1
			34356634	61	0	0	142	0	0	496	0	0
			34356635	61	0	0	142	0	0	496	0	0
			34356636	61	0	0	143	1	0	496	0	0
			34356637	61	0	0	143	0	0	496	0	0
			34356638	61	0	0	143	0	0	496	0	0
			34356639	61	0	0	143	0	1	496	0	2
			34356640	61	0	0	142	0	0	494	0	0
			34356641	61	0	0	142	0	0	494	0	1
			34356642	61	0	0	142	0	2	493	0	4
			34356643	61	0	0	140	0	0	489	0	0
			34356644	61	0	0	140	0	0	489	0	0
			34356645	62	1	0	141	1	0	490	1	0
			34356646	62	0	0	141	0	0	490	0	0
			34356647	62	0	1	141	0	0	490	0	4
			34356648	61	0	0	141	0	0	486	0	0
			34356649	61	0	0	141	0	0	486	0	0
			34356650	61	0	1	141	0	1	486	0	0
			34356651	60	0	0	140	0	0	486	0	0
			34356652	61	1	0	142	2	0	487	1	0
			34356653	61	0	0	142	0	0	491	4	0
			34356654	61	0	0	145	3	0	496	5	0
			34356655	62	1	0	146	1	0	497	1	0
			34356656	62	0	0	147	1	0	497	0	0
			34356657	62	0	0	147	0	0	497	0	3
			34356658	62	0	0	147	0	1	494	0	0
			34356659	62	0	0	146	0	0	494	0	1
			34356660	62	0	0	146	0	0	495	2	0
			34356661	62	0	0	146	0	1	495	0	0
			34356662	63	1	0	145	0	0	495	0	0
			34356663	63	0	0	145	0	0	497	2	0
			34356664	64	1	1	146	1	0	497	0	0
			34356665	63	0	0	146	0	0	497	0	0
			34356666	64	1	0	146	0	0	497	0	0
			34356667	64	0	0	146	0	0	497	0	0
			34356668	64	0	0	146	0	1	497	0	0
			34356669	64	0	0	145	0	0	497	0	0
			34356670	64	0	0	146	1	1	497	0	0
			34356671	64	0	0	145	0	0	497	0	3
			34356672	64	0	0	146	1	2	499	5	5
			34356673	64	0	3	144	0	1	494	0	8
			34356674	61	0	0	143	0	0	486	0	0
			34356675	61	0	0	143	0	0	489	3	2
			34356676	62	1	0	143	0	0	487	0	0
			34356677	62	0	0	143	0	1	487	0	0
			34356678	62	0	0	142	0	1	487	0	0
			34356679	62	0	0	141	0	0	487	0	0
			34356680	62	0	0	141	0	0	487	0	0
			34356681	62	0	0	142	1	0	488	1	0
			34356682	62	0	0	142	0	0	488	0	0
			34356683	62	0	0	142	0	0	489	1	0
			34356684	62	0	0	143	1	0	489	0	0
			34356685	62	0	0	143	0	1	490	1	1
			34356686	62	0	1	142	0	0	489	0	0
			34356687	61	0	0	143	1	0	494	5	0
			34356688	61	0	0	143	0	3	494	0	5
			34356689	61	0	0	140	0	0	489	0	0
			34356690	61	0	0	140	0	2	489	0	1
			34356691	61	0	3	138	0	2	488	0	6
			34356692	58	0	0	136	0	2	482	0	2
			34356693	58	0	0	134	0	1	480	0	0
			34356694	58	0	0	133	0	0	480	0	5
			34356695	58	0	3	133	0	2	475	0	15
			34356696	55	0	2	132	1	3	460	0	14
			34356697	53	0	0	130	1	1	446	0	3
			34356698	53	0	0	130	1	0	443	0	0
			34356699	53	0	0	130	0	1	443	0	4
			34356700	53	0	0	130	1	0	440	1	1
			34356701	53	0	1	130	0	1	440	1	1
			34356702	53	1	0	129	0	3	439	0	1
			34356703	54	1	1	127	1	1	438	0	0
			34356704	54	1	1	128	2	2	443	5	0
			34356705	53	0	0	126	0	2	443	0	2
			34356706	53	0	0	124	0	1	441	0	0
			34356707	53	0	0	125	2	1	447	6	0
			34356708	53	0	2	124	0	3	447	0	12
			34356709	51	0	0	121	0	2	435	0	0
			34356710	51	0	0	120	1	1	439	4	0
			34356711	51	0	0	119	0	2	440	1	6
			34356712	52	1	0	117	0	1	434	0	2
			34356713	52	0	0	116	0	2	432	0	7
			34356714	53	1	0	115	1	1	432	7	2
			34356715	53	0	3	114	0	12	430	0	26
			34356716	50	0	0	103	1	1	405	1	1
			34356717	50	0	2	102	0	5	406	2	14
			34356718	48	0	2	97	0	1	392	0	9
			34356719	46	0	1	96	0	5	383	0	7
			34356720	45	0	3	91	0	13	376	0	14
			34356721	43	1	0	80	2	0	365	3	3
			34356722	45	2	0	81	1	2	385	23	2
			34356723	45	0	1	80	1	2	396	13	5
			34356724	44	0	0	80	2	1	393	2	2
			34356725	46	2	0	81	2	0	394	3	0
			34356726	48	2	4	81	0	4	401	7	9
			34356727	44	0	0	78	1	6	397	5	17
			34356728	44	0	1	72	0	2	380	0	6
			34356729	44	1	0	73	3	0	387	13	1
			34356730	44	0	3	73	0	3	388	2	2
			34356731	42	1	0	70	0	0	389	3	1
			34356732	43	1	0	76	6	1	390	2	0
			34356733	43	0	4	78	3	3	390	0	6
			34356734	42	3	0	80	5	2	393	9	1
			34356735	42	0	0	78	0	1	392	0	1
			34356736	42	0	1	77	0	0	397	6	3
			34356737	41	0	3	78	1	7	394	0	11
			34356738	38	0	0	71	0	0	383	0	4
			34356739	41	3	0	73	2	0	383	4	2
			34356740	44	3	0	83	10	0	392	11	3
			34356741	45	1	1	86	3	0	399	10	2
			34356742	44	0	0	86	0	0	398	1	2
			34356743	46	2	0	98	12	0	414	18	0
			34356744	46	0	0	100	2	3	415	1	7
			34356745	46	0	0	97	0	0	409	1	0
			34356746	48	2	0	102	5	0	417	8	0
			34356747	49	1	1	103	1	0	421	4	2
			34356748	48	0	1	105	2	0	423	4	0
			34356749	55	8	0	122	17	1	451	28	0
			34356750	56	1	0	125	4	0	456	5	5
			34356751	57	1	0	126	1	0	454	3	0
			34356752	57	0	0	128	2	0	454	0	2
			34356753	57	0	0	129	1	0	452	0	0
			34356754	57	0	0	129	0	0	452	0	0
			34356755	57	0	0	129	0	0	454	2	0
			34356756	57	0	0	129	0	0	454	0	2
			34356757	57	0	1	129	0	1	452	0	2
			34356758	56	0	0	129	1	0	450	0	0
			34356759	56	0	0	130	1	0	451	1	0
			34356760	56	0	0	132	2	1	455	4	0
			34356761	56	0	0	132	1	0	456	1	3
			34356762	56	0	0	133	1	0	453	0	0
			34356763	56	0	0	135	2	0	456	3	0
			34356764	58	2	0	136	1	1	460	4	0
			34356765	58	0	1	136	1	1	460	0	3
			34356766	57	0	0	135	0	0	457	0	0
			34356767	57	0	0	137	2	0	457	0	1
			34356768	57	0	0	137	0	0	456	0	1
			34356769	57	0	0	137	0	1	455	0	0
			34356770	57	0	1	136	0	1	457	2	0
			34356771	56	0	0	136	1	0	463	6	0
			34356772	56	0	0	138	2	0	464	1	0
			34356773	56	0	0	138	0	1	464	0	0
			34356774	56	0	0	137	0	0	464	0	1
			34356775	56	0	0	137	0	0	463	0	0
			34356776	56	0	0	137	0	0	464	1	0
			34356777	56	0	0	137	0	0	466	2	0
			34356778	56	0	0	137	0	0	466	0	1
			34356779	56	0	0	137	0	0	465	0	0
			34356780	56	0	0	137	0	0	465	0	0
			34356781	56	0	0	137	0	0	465	0	0
			34356782	57	1	0	137	0	0	465	0	0
			34356783	57	0	0	137	0	0	465	0	0
			34356784	57	0	0	137	0	1	465	0	0
			34356785	57	0	0	137	1	0	465	0	0
			34356786	57	0	0	138	1	0	470	5	0
			34356787	57	0	0	138	0	0	470	0	1
			34356788	57	0	0	138	0	0	469	0	0
			34356789	57	0	0	138	0	0	469	0	0
			34356790	57	0	1	138	0	0	469	0	0
			34356791	56	0	1	138	0	0	469	0	0
			34356792	55	0	0	138	0	0	469	0	0
			34356793	55	0	0	138	0	0	469	0	0
			34356794	55	0	0	139	1	0	469	0	0
			34356795	55	0	0	139	0	0	469	0	0
			34356796	55	0	1	139	0	0	469	0	0
			34356797	54	0	0	139	0	3	469	0	3
			34356798	54	0	0	136	0	2	466	0	0
			34356799	56	2	0	134	0	1	466	0	0
			34356800	56	0	0	133	0	0	466	0	0
			34356801	57	1	0	133	0	0	466	0	0
			34356802	58	1	0	133	0	0	467	1	1
			34356803	58	0	0	133	0	0	467	1	0
			34356804	58	0	0	134	1	0	468	1	0
			34356805	58	0	0	136	2	0	469	1	0
			34356806	58	0	0	136	0	0	469	0	0
			34356807	58	0	0	136	0	0	469	0	0
			34356808	58	0	1	136	0	0	469	0	0
			34356809	57	0	0	136	0	1	469	0	0
			34356810	57	0	0	135	0	1	469	0	1
			34356811	57	0	0	135	1	0	468	0	0
			34356812	57	0	0	135	0	0	468	0	0
			34356813	57	0	0	135	0	0	468	0	0
			34356814	57	0	0	135	0	0	468	0	0
			34356815	57	0	0	135	0	0	468	0	0
			34356816	57	0	0	135	0	0	468	0	0
			34356817	57	0	0	135	0	0	468	0	0
			34356818	58	1	0	136	1	0	468	0	1
			34356819	58	0	1	136	0	1	467	0	2
			34356820	57	0	0	135	0	4	465	0	18
			34356821	57	0	0	132	1	0	447	0	3
			34356822	57	0	0	132	0	0	444	0	0
			34356823	57	0	0	132	0	0	444	0	0
			34356824	57	0	0	133	1	0	448	4	0
			34356825	57	0	0	135	2	0	448	0	0
			34356826	57	0	0	136	1	0	448	0	3
			34356827	57	0	0	136	0	1	445	0	0
			34356828	57	0	0	135	0	0	447	2	0
			34356829	57	0	0	135	0	0	447	0	1
			34356830	57	0	2	135	0	0	446	0	6
			34356831	55	0	0	135	0	0	442	2	1
			34356832	55	0	0	135	0	0	441	0	1
			34356833	55	0	0	135	0	1	440	0	0
			34356834	56	1	0	135	1	0	457	17	0
			34356835	56	0	0	135	0	0	466	9	0
			34356836	57	1	1	135	0	0	466	0	0
			34356837	56	0	0	135	0	0	468	2	0
			34356838	57	1	0	135	0	0	469	1	0
			34356839	57	0	0	135	0	2	469	0	1
			34356840	57	0	0	133	0	0	468	0	4
			34356841	57	0	0	133	0	0	466	2	0
			34356842	57	0	0	133	0	0	468	2	0
			34356843	57	0	0	133	0	0	468	0	1
			34356844	57	0	0	134	1	0	473	6	0
			34356845	57	0	0	134	0	0	473	0	0
			34356846	58	1	0	134	0	0	473	0	0
			34356847	58	0	0	134	0	0	473	0	2
			34356848	58	0	1	134	0	2	471	0	0
			34356849	57	0	1	132	0	1	471	0	0
			34356850	56	0	0	131	0	1	471	0	1
			34356851	56	0	0	130	0	0	470	0	0
			34356852	56	0	0	130	0	0	470	0	0
			34356853	56	0	0	131	1	0	470	0	0
			34356854	56	0	0	131	0	1	470	0	0
			34356855	56	0	0	131	1	0	471	1	0
			34356856	56	0	0	131	0	0	471	0	0
			34356857	56	0	0	131	0	0	471	0	0
			34356858	56	0	0	131	0	0	471	0	0
			34356859	56	0	0	131	0	0	471	0	0
			34356860	56	0	0	131	0	0	471	0	0
			34356861	56	0	0	134	3	0	471	0	0
			34356862	56	0	0	134	0	0	471	0	0
			34356863	56	0	0	134	0	0	473	2	0
			34356864	56	0	0	134	0	0	473	0	0
			34356865	56	0	0	134	0	1	473	0	5
			34356866	56	0	0	133	0	1	468	0	0
			34356867	56	0	0	132	0	0	468	0	0
			34356868	56	0	0	133	1	0	468	0	1
			34356869	56	0	0	133	0	0	467	0	0
			34356870	56	0	1	133	0	5	467	0	1
			34356871	55	0	0	129	1	0	466	0	0
			34356872	55	0	0	129	0	0	469	3	0
			34356873	55	0	0	129	0	0	470	1	4
			34356874	55	0	0	129	0	1	466	0	0
			34356875	55	0	0	128	0	0	466	0	1
			34356876	56	1	0	129	1	0	465	0	0
			34356877	56	0	0	130	1	0	465	0	1
			34356878	56	0	0	130	0	0	464	0	0
			34356879	56	0	1	130	0	2	464	0	1
			34356880	56	1	0	128	0	0	463	0	1
			34356881	56	0	0	128	0	0	463	1	1
			34356882	56	0	0	128	0	0	464	2	0
			34356883	56	0	0	128	0	3	470	6	7
			34356884	56	0	1	125	0	1	463	0	0
			34356885	55	0	0	124	0	2	463	0	4
			34356886	55	0	0	122	0	0	459	0	1
			34356887	55	0	0	122	0	1	459	1	3
			34356888	55	0	2	121	0	5	456	0	20
			34356889	53	0	0	116	0	0	436	0	0
			34356890	53	0	0	117	1	1	437	1	1
			34356891	53	0	0	116	0	1	436	0	3
			34356892	53	0	6	115	0	14	433	0	27
			34356893	47	0	0	101	0	1	407	1	4
			34356894	47	0	1	100	0	0	403	0	6
			34356895	46	0	0	100	0	0	397	0	0
			34356896	46	0	0	100	0	0	397	0	0
			34356897	46	0	1	100	0	0	397	0	0
			34356898	45	0	1	101	1	2	397	0	0
			34356899	44	0	1	99	0	1	397	0	4
			34356900	44	1	0	98	0	1	397	4	2
			34356901	45	1	0	99	2	4	398	3	4
			34356902	46	1	2	98	3	2	398	4	2
			34356903	44	0	4	97	1	3	396	0	19
			34356904	40	0	1	94	0	3	377	0	0
			34356905	40	1	0	92	1	0	381	4	0
			34356906	41	1	0	92	0	3	385	4	4
			34356907	41	0	0	90	1	0	382	1	0
			34356908	41	0	0	91	1	1	382	0	0
			34356909	42	1	2	90	0	4	382	0	3
			34356910	40	0	0	86	0	1	381	2	1
			34356911	40	0	0	86	1	3	383	3	3
			34356912	40	0	2	89	6	0	385	5	0
			34356913	38	0	2	90	1	8	385	0	14
			34356914	36	0	0	84	2	1	377	6	2
			34356915	37	1	2	85	2	3	375	0	5
			34356916	35	0	0	82	0	3	372	2	5
			34356917	35	0	1	79	0	1	370	3	0
			34356918	34	0	1	78	0	5	370	0	16
			34356919	33	0	0	74	1	2	354	0	3
			34356920	38	5	0	89	17	0	367	16	6
			34356921	39	1	2	93	4	3	369	8	9
			34356922	37	0	1	90	0	1	363	3	0
			34356923	36	0	0	100	11	1	369	6	1
			34356924	37	1	1	104	5	2	384	16	8
			34356925	36	0	2	105	3	1	379	3	15
			34356926	34	0	1	106	2	1	365	1	1
			34356927	38	5	1	113	8	0	376	12	1
			34356928	37	0	0	114	1	1	375	0	3
			34356929	37	0	0	115	2	0	381	9	0
			34356930	37	0	0	123	8	2	388	7	0
			34356931	39	2	2	121	0	3	388	0	7
			34356932	39	2	0	125	7	2	395	14	0
			34356933	40	1	1	124	1	1	396	1	5
			34356934	40	1	0	126	3	0	392	1	1
			34356935	40	0	4	126	0	3	391	0	12
			34356936	36	0	0	124	1	1	379	0	3
			34356937	38	2	0	130	7	0	377	1	0
			34356938	43	5	0	141	11	0	387	10	0
			34356939	46	3	0	143	2	0	396	9	0
			34356940	46	0	0	146	3	0	399	3	0
			34356941	48	2	0	156	10	0	409	10	0
			34356942	48	0	0	157	1	1	409	0	1
			34356943	48	0	0	156	0	0	408	0	0
			34356944	48	0	0	157	1	0	408	0	0
			34356945	48	0	1	157	0	1	409	1	0
			34356946	47	0	0	156	0	0	409	0	0
			34356947	50	3	0	161	5	0	424	15	0
			34356948	51	1	0	166	5	0	429	5	0
			34356949	51	0	0	167	1	0	431	2	0
			34356950	53	2	0	168	1	0	432	1	0
			34356951	53	0	0	168	0	0	432	0	2
			34356952	53	0	0	168	0	0	431	1	0
			34356953	53	0	0	169	1	0	433	2	0
			34356954	53	0	0	169	0	0	434	1	0
			34356955	53	0	0	170	1	1	436	2	4
			34356956	54	1	0	169	0	0	432	0	0
			34356957	54	0	0	169	0	0	432	0	0
			34356958	54	0	1	169	0	0	432	0	0
			34356959	53	0	0	169	0	0	432	0	0
			34356960	53	0	0	169	0	0	435	3	0
			34356961	53	0	0	170	1	0	441	6	0
			34356962	53	0	1	170	0	0	441	0	0
			34356963	52	0	0	170	0	0	442	1	1
			34356964	52	0	0	170	0	0	441	0	0
			34356965	52	0	0	171	1	0	443	2	0
			34356966	52	0	0	171	0	0	443	0	0
			34356967	52	0	0	171	0	0	443	0	0
			34356968	52	0	0	171	0	0	443	0	0
			34356969	52	0	0	173	2	0	446	3	0
			34356970	52	0	0	174	1	1	447	1	0
			34356971	52	0	0	174	1	2	447	0	0
			34356972	52	0	0	172	0	0	447	0	0
			34356973	52	0	0	172	0	0	447	0	6
			34356974	52	0	0	172	0	0	441	0	0
			34356975	52	0	0	172	0	0	441	0	1
			34356976	52	0	1	172	0	3	441	1	0
			34356977	51	0	0	169	0	0	441	0	0
			34356978	51	0	0	169	0	0	443	2	1
			34356979	51	0	0	169	0	0	445	3	1
			34356980	51	0	1	171	2	1	445	1	0
			34356981	50	0	0	170	0	0	445	0	0
			34356982	50	0	0	170	0	0	445	0	0
			34356983	50	0	0	170	0	0	445	0	0
			34356984	50	0	0	170	0	0	445	0	0
			34356985	50	0	0	170	0	0	447	2	0
			34356986	50	0	0	170	0	1	447	0	0
			34356987	50	0	0	169	0	0	447	0	0
			34356988	50	0	0	169	0	0	447	0	0
			34356989	50	0	0	169	0	0	447	0	0
			34356990	50	0	0	169	0	0	447	0	0
			34356991	50	0	0	170	1	0	453	6	0
			34356992	50	0	0	170	0	1	453	0	0
			34356993	50	0	0	169	0	0	453	0	0
			34356994	50	0	0	169	0	0	453	0	3
			34356995	50	0	0	169	0	0	450	0	2
			34356996	50	0	0	169	0	0	448	0	4
			34356997	50	0	0	169	0	0	444	0	0
			34356998	50	0	0	169	0	0	444	0	0
			34356999	50	0	0	169	0	0	444	0	0
			34357000	50	0	0	169	0	0	444	0	0
			34357001	50	0	0	169	0	0	445	1	0
			34357002	50	0	0	169	0	1	447	2	0
			34357003	50	0	0	168	0	0	447	0	2
			34357004	50	0	0	168	0	1	445	0	2
			34357005	50	0	0	167	0	0	443	0	3
			34357006	50	0	0	167	0	2	440	0	3
			34357007	50	0	0	165	0	1	438	1	0
			34357008	50	0	0	164	0	1	438	0	1
			34357009	50	0	0	163	0	0	437	0	0
			34357010	50	0	0	163	0	0	437	0	2
			34357011	50	0	0	163	0	0	435	0	0
			34357012	50	0	0	163	0	0	443	8	0
			34357013	50	0	0	163	0	0	443	0	0
			34357014	50	0	0	163	0	0	443	0	0
			34357015	50	0	0	163	0	1	443	0	0
			34357016	50	0	0	162	0	0	445	2	0
			34357017	50	0	0	162	0	1	445	0	0
			34357018	50	0	0	161	0	3	445	0	9
			34357019	50	0	0	158	0	0	436	0	0
			34357020	50	0	0	158	0	0	436	0	0
			34357021	50	0	0	158	0	0	436	0	0
			34357022	50	0	0	158	0	0	436	0	0
			34357023	50	0	1	158	0	0	437	1	0
			34357024	49	0	1	158	0	0	437	0	2
			34357025	48	0	0	159	1	1	438	3	0
			34357026	48	0	0	158	0	0	438	0	1
			34357027	48	0	0	158	0	0	438	1	2
			34357028	48	0	2	158	0	1	436	0	2
			34357029	46	0	0	157	0	0	434	0	0
			34357030	47	1	0	160	3	0	436	2	0
			34357031	47	0	0	160	0	0	441	5	0
			34357032	47	0	0	161	1	0	442	1	0
			34357033	47	0	0	161	0	0	442	0	0
			34357034	47	0	0	161	0	1	444	2	0
			34357035	47	0	0	160	0	0	444	0	0
			34357036	47	0	0	160	0	0	444	0	2
			34357037	47	0	0	161	1	1	442	0	0
			34357038	47	0	0	160	0	1	442	0	0
			34357039	47	0	0	159	0	0	442	0	5
			34357040	47	0	0	160	1	0	437	0	0
			34357041	47	0	0	160	0	0	437	0	0
			34357042	47	0	0	161	1	0	438	1	0
			34357043	50	3	0	162	1	0	438	0	0
			34357044	50	0	0	162	0	1	438	0	0
			34357045	50	0	0	162	1	0	438	0	0
			34357046	50	0	0	162	0	0	439	1	0
			34357047	50	0	0	162	0	0	441	2	0
			34357048	50	0	0	162	0	0	441	0	0
			34357049	51	1	0	162	0	0	443	2	0
			34357050	51	0	0	162	0	1	443	0	0
			34357051	51	0	0	161	0	0	446	3	0
			34357052	51	0	0	161	0	0	446	0	0
			34357053	51	0	0	161	0	0	446	0	0
			34357054	51	0	0	161	0	0	447	1	0
			34357055	51	0	1	161	0	0	447	0	0
			34357056	50	0	0	161	0	0	447	0	0
			34357057	50	0	0	161	0	0	452	5	0
			34357058	50	0	0	161	0	3	452	0	11
			34357059	50	0	1	158	0	0	441	0	1
			34357060	49	0	0	158	0	0	440	0	1
			34357061	49	0	0	158	0	0	439	0	1
			34357062	49	0	0	158	0	0	442	4	0
			34357063	49	0	0	158	0	1	443	1	0
			34357064	49	0	0	157	0	0	443	0	0
			34357065	49	0	0	157	0	0	443	0	0
			34357066	49	0	0	158	1	0	443	0	0
			34357067	49	0	0	158	0	0	443	0	0
			34357068	49	0	0	159	1	0	443	0	1
			34357069	49	0	0	160	1	0	443	1	1
			34357070	49	0	1	160	0	0	442	0	0
			34357071	48	0	0	160	0	0	442	0	0
			34357072	48	0	0	160	0	0	444	2	0
			34357073	48	0	0	160	0	1	444	0	0
			34357074	48	0	0	159	0	2	444	0	0
			34357075	48	0	0	157	0	0	444	0	1
			34357076	48	0	1	157	0	3	443	0	1
			34357077	47	0	0	154	0	1	442	0	1
			34357078	47	0	2	153	0	8	443	2	12
			34357079	45	0	2	145	0	34	431	0	57
			34357080	43	0	2	111	0	4	374	0	2
			34357081	42	1	0	107	0	2	372	0	1
			34357082	42	0	0	105	0	1	373	2	0
			34357083	42	0	1	104	0	0	376	3	0
			34357084	41	0	0	104	0	3	376	0	0
			34357085	41	0	0	101	0	1	377	1	0
			34357086	42	1	0	100	0	1	377	0	4
			34357087	42	0	0	102	3	1	377	4	6
			34357088	43	1	1	101	0	3	371	0	2
			34357089	42	0	1	98	0	0	369	0	1
			34357090	45	4	0	99	1	0	376	8	0
			34357091	45	0	2	99	0	9	376	0	5
			34357092	43	0	0	92	2	1	373	2	0
			34357093	43	0	2	91	0	7	373	0	14
			34357094	41	0	1	84	0	0	359	0	2
			34357095	41	1	0	84	0	1	360	3	0
			34357096	41	0	1	83	0	2	360	0	4
			34357097	40	0	0	81	0	0	357	1	0
			34357098	41	1	0	82	1	2	360	3	2
			34357099	42	1	0	80	0	1	358	0	1
			34357100	42	0	3	81	2	5	358	1	8
			34357101	39	0	0	78	2	0	350	0	3
			34357102	39	0	3	80	2	2	347	0	8
			34357103	36	0	0	81	3	3	342	3	5
			34357104	36	0	5	78	0	4	339	2	0
			34357105	31	0	0	74	0	5	343	4	6
			34357106	32	1	0	71	2	3	339	2	3
			34357107	35	3	0	78	10	1	350	14	1
			34357108	36	1	2	82	5	2	359	10	1
			34357109	34	0	1	80	0	0	359	1	4
			34357110	35	2	0	84	4	1	357	2	4
			34357111	35	0	0	84	1	2	361	8	5
			34357112	37	2	3	82	0	10	356	0	8
			34357113	36	2	0	77	5	0	359	11	0
			34357114	37	1	1	78	1	1	359	0	4
			34357115	37	1	0	81	4	2	358	3	0
			34357116	40	3	0	86	7	0	360	2	5
			34357117	40	0	1	86	0	6	366	11	7
			34357118	40	1	1	82	2	1	359	0	4
			34357119	43	4	1	85	4	0	356	1	0
			34357120	42	0	3	86	1	2	358	2	46
			34357121	39	0	1	84	0	2	312	0	3
			34357122	41	3	1	83	1	0	309	0	0
			34357123	41	1	0	87	4	0	318	9	0
			34357124	42	1	0	100	13	0	326	8	0
			34357125	43	1	0	104	4	1	334	8	12
			34357126	45	2	0	105	2	0	322	0	5
			34357127	46	1	0	107	2	0	333	16	0
			34357128	46	0	1	107	0	4	333	0	11
			34357129	45	0	0	103	0	0	322	0	0
			34357130	47	2	0	107	4	0	332	10	0
			34357131	47	0	0	107	0	0	332	0	0
			34357132	47	0	0	108	1	0	337	5	0
			34357133	55	8	0	119	11	0	368	31	1
			34357134	58	3	0	120	1	0	368	1	0
			34357135	60	2	0	121	1	0	375	7	0
			34357136	60	0	0	121	0	0	380	5	0
			34357137	60	0	0	121	0	0	383	3	0
			34357138	60	0	0	122	1	0	386	3	0
			34357139	60	0	0	123	1	0	387	1	0
			34357140	60	0	0	125	2	1	391	4	5
			34357141	60	0	0	124	0	0	387	1	0
			34357142	61	1	0	124	0	0	389	2	0
			34357143	61	0	0	124	0	0	390	1	0
			34357144	61	0	0	124	0	0	390	0	1
			34357145	61	0	0	124	0	0	389	0	5
			34357146	61	0	0	125	1	2	384	0	0
			34357147	61	0	0	126	3	0	385	1	0
			34357148	61	0	0	126	0	0	387	2	2
			34357149	61	0	0	126	0	0	388	3	5
			34357150	61	0	0	127	1	0	385	2	1
			34357151	63	2	0	127	0	0	384	0	0
			34357152	63	0	0	127	0	0	384	0	0
			34357153	63	0	0	127	0	0	386	2	0
			34357154	63	0	0	127	0	0	388	2	0
			34357155	63	0	0	128	1	0	391	3	0
			34357156	63	0	0	128	0	0	391	0	4
			34357157	63	0	0	128	0	0	387	0	0
			34357158	63	0	0	128	0	0	387	0	0
			34357159	63	0	0	128	0	0	387	0	0
			34357160	63	0	0	128	0	0	387	0	0
			34357161	63	0	0	128	0	1	387	0	2
			34357162	63	0	0	129	2	0	385	0	0
			34357163	63	0	0	129	0	0	385	0	0
			34357164	63	0	0	129	0	0	391	6	0
			34357165	63	0	0	129	0	0	391	0	0
			34357166	63	0	0	129	0	0	392	1	0
			34357167	63	0	0	129	0	0	392	0	0
			34357168	63	0	0	129	0	0	392	0	0
			34357169	64	1	0	129	0	0	392	0	0
			34357170	64	0	0	129	0	0	392	0	0
			34357171	64	0	0	129	0	0	392	0	0
			34357172	64	0	0	130	1	0	392	0	0
			34357173	64	0	0	130	0	0	394	2	1
			34357174	64	0	0	130	0	0	393	0	0
			34357175	64	0	0	130	0	0	393	0	1
			34357176	64	0	0	130	0	0	392	0	0
			34357177	64	0	0	130	0	0	393	1	0
			34357178	64	0	0	130	0	0	393	0	1
			34357179	64	0	0	130	0	0	392	0	0
			34357180	64	0	0	130	0	0	392	0	0
			34357181	64	0	0	130	0	0	396	4	3
			34357182	64	0	0	130	0	1	393	0	0
			34357183	65	1	0	129	0	0	394	1	0
			34357184	65	0	0	129	0	0	394	0	0
			34357185	65	0	0	130	1	0	394	0	0
			34357186	65	0	0	130	0	1	394	0	0
			34357187	65	0	0	129	0	0	394	0	0
			34357188	65	0	0	129	0	0	394	0	0
			34357189	65	0	0	129	0	0	394	0	0
			34357190	65	0	0	129	0	0	396	2	0
			34357191	65	0	0	129	0	0	399	3	0
			34357192	65	0	0	129	0	0	399	0	0
			34357193	65	0	0	129	0	1	399	0	0
			34357194	65	0	0	128	0	2	399	0	5
			34357195	65	0	0	126	0	0	395	1	0
			34357196	65	0	0	126	0	0	395	0	0
			34357197	65	0	0	126	0	0	395	0	0
			34357198	65	0	0	126	0	0	396	1	0
			34357199	65	0	0	127	1	0	396	0	1
			34357200	65	0	0	127	0	0	395	0	3
			34357201	65	0	0	127	0	0	392	0	0
			34357202	65	0	0	127	0	1	395	3	2
			34357203	65	0	0	126	0	0	393	0	1
			34357204	65	0	1	126	0	0	392	0	14
			34357205	64	0	0	126	0	0	378	0	0
			34357206	64	0	0	126	0	0	378	0	0
			34357207	64	0	0	126	0	0	378	0	0
			34357208	64	0	0	126	0	0	378	0	0
			34357209	64	0	0	126	0	0	380	2	0
			34357210	64	0	0	126	0	0	382	2	0
			34357211	64	0	0	126	0	0	382	0	0
			34357212	64	0	0	127	1	0	382	0	0
			34357213	64	0	1	127	0	0	382	0	0
			34357214	63	0	0	127	0	0	382	0	1
			34357215	63	0	0	127	0	0	381	0	0
			34357216	63	0	0	127	0	0	381	0	0
			34357217	63	0	0	127	0	0	386	5	0
			34357218	63	0	0	128	1	0	387	1	0
			34357219	63	0	0	128	0	0	389	2	0
			34357220	63	0	1	129	1	0	389	0	1
			34357221	62	0	0	129	0	0	388	0	1
			34357222	62	0	0	129	0	0	387	0	1
			34357223	62	0	0	129	0	0	387	1	2
			34357224	62	0	0	129	0	0	385	0	0
			34357225	62	0	1	129	0	0	385	0	0
			34357226	62	1	0	130	1	0	391	6	0
			34357227	62	0	0	130	0	0	391	0	0
			34357228	62	0	0	130	0	0	392	1	1
			34357229	62	0	0	130	0	0	391	0	0
			34357230	62	0	0	130	0	0	391	0	0
			34357231	63	1	0	130	0	0	391	0	1
			34357232	63	0	1	130	0	1	390	0	1
			34357233	62	0	0	132	3	0	389	0	0
			34357234	62	0	0	132	0	0	389	0	0
			34357235	62	0	0	132	0	0	389	0	0
			34357236	62	0	1	132	0	2	389	0	1
			34357237	61	0	0	130	0	0	388	0	0
			34357238	62	1	0	130	0	0	388	0	0
			34357239	62	0	0	130	0	0	388	0	6
			34357240	62	0	0	130	0	0	382	0	0
			34357241	62	0	0	130	0	0	382	0	0
			34357242	62	0	0	130	0	0	384	2	0
			34357243	62	0	0	131	1	0	385	1	0
			34357244	62	0	0	131	0	2	385	0	0
			34357245	62	0	1	129	0	0	385	0	2
			34357246	61	0	0	129	0	1	385	2	1
			34357247	62	1	0	128	0	1	384	0	1
			34357248	62	0	0	127	0	2	383	0	0
			34357249	62	0	0	125	0	0	383	0	0
			34357250	63	1	0	125	0	0	383	0	0
			34357251	63	0	0	125	0	1	383	0	0
			34357252	63	0	0	124	0	0	383	0	0
			34357253	63	0	2	124	0	1	383	0	0
			34357254	61	0	0	124	1	0	383	0	0
			34357255	61	0	0	126	2	1	383	0	1
			34357256	61	0	0	128	3	0	388	6	0
			34357257	61	0	0	129	1	1	390	2	4
			34357258	61	0	0	128	0	0	386	0	0
			34357259	61	0	2	128	0	0	386	0	0
			34357260	59	0	0	128	0	0	386	0	0
			34357261	59	0	0	129	1	0	386	0	0
			34357262	59	0	0	129	0	1	386	0	3
			34357263	59	0	0	128	0	0	383	0	0
			34357264	59	0	0	130	2	0	383	0	1
			34357265	59	0	1	130	0	1	382	0	9
			34357266	58	0	1	129	0	4	373	0	6
			34357267	57	0	2	125	0	13	367	0	11
			34357268	55	0	3	112	0	10	356	0	10
			34357269	52	0	0	103	1	2	346	0	3
			34357270	52	0	1	101	0	3	343	0	1
			34357271	51	0	0	98	0	0	343	1	0
			34357272	51	0	0	99	1	0	346	3	0
			34357273	51	0	0	101	2	3	346	0	0
			34357274	53	2	0	99	1	0	346	0	1
			34357275	53	0	1	101	2	3	346	1	0
			34357276	52	0	0	98	0	0	359	13	0
			34357277	52	0	0	101	3	0	359	0	1
			34357278	52	0	0	103	2	0	364	6	0
			34357279	53	1	0	106	3	0	367	3	0
			34357280	53	0	0	106	0	0	367	0	0
			34357281	53	0	0	107	1	0	370	3	0
			34357282	53	0	0	107	0	0	370	0	0
			34357283	53	0	0	107	0	2	370	0	0
			34357284	53	0	0	105	0	0	370	0	0
			34357285	53	0	0	105	0	0	370	0	2
			34357286	53	0	0	105	0	0	371	3	2
			34357287	53	0	1	105	0	1	371	2	0
			34357288	52	0	0	110	6	2	380	9	0
			34357289	52	0	3	108	0	7	380	0	14
			34357290	49	0	0	102	1	2	372	6	3
			34357291	49	0	3	101	1	2	370	1	1
			34357292	46	0	1	100	1	2	369	0	8
			34357293	45	0	5	99	1	9	361	0	9
			34357294	40	0	4	91	1	8	352	0	10
			34357295	36	0	2	83	0	2	353	11	1
			34357296	37	3	1	92	11	0	372	20	0
			34357297	36	0	1	94	2	1	375	3	5
			34357298	36	1	0	94	1	2	371	1	7
			34357299	38	2	0	96	4	1	373	9	0
			34357300	39	1	1	98	3	2	381	8	4
			34357301	38	0	6	96	0	3	377	0	16
			34357302	32	0	1	93	0	2	361	0	3
			34357303	37	6	0	105	14	1	372	14	0
			34357304	37	0	3	104	0	0	374	2	4
			34357305	35	1	1	108	4	0	371	1	0
			34357306	37	3	1	115	7	1	381	10	0
			34357307	36	0	0	115	1	2	383	2	3
			34357308	38	2	1	126	13	1	393	13	2
			34357309	37	0	1	127	2	2	392	1	0
			34357310	36	0	0	127	2	0	399	7	11
			34357311	36	0	3	129	2	5	388	0	14
			34357312	34	1	0	125	1	5	375	1	6
			34357313	34	0	1	124	4	0	377	8	3
			34357314	36	3	0	130	6	0	382	8	0
			34357315	39	3	0	133	3	0	393	11	2
			34357316	39	0	0	133	0	2	392	1	2
			34357317	41	2	0	139	8	0	396	6	0
			34357318	46	5	0	146	7	1	406	10	1
			34357319	50	4	0	152	7	0	410	5	2
			34357320	50	0	0	152	0	0	414	6	1
			34357321	50	0	0	152	0	0	415	2	1
			34357322	50	0	0	158	6	0	418	4	0
			34357323	59	9	0	171	13	0	449	31	0
			34357324	61	2	1	175	4	0	455	6	0
			34357325	61	1	0	177	2	0	462	7	1
			34357326	65	4	0	185	8	0	469	8	0
			34357327	65	0	0	186	1	0	470	1	0
			34357328	65	0	1	186	0	0	470	0	5
			34357329	64	0	0	186	0	0	466	1	1
			34357330	64	0	0	189	3	0	468	3	2
			34357331	64	0	0	190	1	0	466	0	1
			34357332	65	1	0	190	0	2	466	1	1
			34357333	65	0	0	188	0	0	465	0	1
			34357334	65	0	0	189	1	0	465	1	0
			34357335	65	0	0	189	0	0	466	1	0
			34357336	65	0	0	189	0	0	466	0	0
			34357337	65	0	0	189	0	0	466	0	0
			34357338	65	0	0	190	1	0	469	3	0
			34357339	66	1	0	190	0	0	469	0	3
			34357340	66	0	0	190	0	0	466	0	0
			34357341	66	0	1	190	0	0	466	0	0
			34357342	65	0	1	190	0	0	466	0	0
			34357343	64	0	0	190	0	0	466	0	0
			34357344	64	0	0	193	3	0	467	1	0
			34357345	64	0	0	194	1	0	467	0	0
			34357346	64	0	0	194	0	0	467	0	0
			34357347	64	0	0	194	0	0	467	0	0
			34357348	64	0	0	194	0	0	467	0	0
			34357349	64	0	0	194	0	0	467	0	0
			34357350	64	0	0	194	0	0	467	0	0
			34357351	64	0	0	194	0	0	467	0	1
			34357352	64	0	0	194	0	0	467	1	0
			34357353	64	0	0	194	0	1	467	0	0
			34357354	64	0	0	193	0	0	467	0	2
			34357355	64	0	0	193	0	0	466	1	0
			34357356	64	0	0	194	1	0	466	0	0
			34357357	64	0	0	194	0	0	466	0	0
			34357358	64	0	0	194	0	0	467	1	0
			34357359	64	0	0	196	2	0	471	4	0
			34357360	64	0	0	196	0	0	474	3	0
			34357361	64	0	0	197	1	0	474	0	2
			34357362	64	0	0	197	0	0	472	0	0
			34357363	64	0	0	197	0	0	472	0	4
			34357364	64	0	0	197	0	0	468	0	0
			34357365	65	1	0	197	0	0	468	0	0
			34357366	65	0	0	197	0	0	469	1	0
			34357367	65	0	0	197	0	0	469	0	4
			34357368	65	0	0	197	0	0	465	0	0
			34357369	66	1	0	199	2	0	465	0	1
			34357370	66	0	0	199	0	0	464	0	0
			34357371	66	0	0	199	0	1	464	0	2
			34357372	66	0	0	198	0	0	462	0	1
			34357373	66	0	0	198	0	2	461	0	0
			34357374	66	0	0	196	0	0	464	3	0
			34357375	67	1	0	196	0	0	465	1	0
			34357376	67	0	0	196	0	0	465	0	0
			34357377	67	0	0	197	1	0	466	1	0
			34357378	67	0	0	197	0	0	466	0	0
			34357379	67	0	0	197	0	0	466	0	2
			34357380	67	0	0	197	0	0	464	0	0
			34357381	67	0	0	197	0	0	464	0	1
			34357382	67	0	0	197	0	0	463	0	0
			34357383	67	0	0	197	0	0	464	1	3
			34357384	67	0	0	197	0	0	461	0	0
			34357385	67	0	0	197	0	1	461	0	0
			34357386	67	0	0	196	0	0	464	3	0
			34357387	67	0	0	196	0	1	464	0	1
			34357388	67	0	0	195	0	0	463	0	0
			34357389	67	0	0	195	0	0	463	0	0
			34357390	67	0	0	195	0	1	464	1	0
			34357391	67	0	0	194	0	0	464	0	0
			34357392	67	0	1	194	0	0	465	1	0
			34357393	66	0	0	194	0	0	465	0	2
			34357394	66	0	0	194	0	0	463	0	2
			34357395	66	0	0	194	0	2	461	0	7
			34357396	66	0	0	192	0	1	454	0	4
			34357397	66	0	0	191	0	0	450	0	0
			34357398	66	0	0	192	1	0	450	0	1
			34357399	67	1	0	193	1	0	449	0	0
			34357400	68	1	0	194	1	0	452	3	0
			34357401	69	1	0	194	0	0	454	2	0
			34357402	69	0	1	194	0	1	454	0	3
			34357403	68	0	0	193	0	0	451	0	0
			34357404	68	0	0	193	0	0	451	0	0
			34357405	68	0	0	193	0	1	453	2	0
			34357406	68	0	0	192	0	1	453	0	0
			34357407	69	1	0	192	1	0	458	5	0
			34357408	69	0	0	193	1	0	461	3	0
			34357409	70	1	0	193	0	0	462	1	0
			34357410	70	0	0	193	0	0	462	0	0
			34357411	70	0	0	193	0	0	462	0	0
			34357412	70	0	0	193	0	1	462	0	1
			34357413	70	0	0	192	0	2	461	0	0
			34357414	70	0	1	190	0	1	461	0	2
			34357415	69	0	0	189	0	1	459	0	0
			34357416	69	0	1	188	0	0	459	0	0
			34357417	68	0	0	188	0	0	460	1	0
			34357418	68	0	0	188	0	0	462	2	0
			34357419	69	1	0	189	1	1	466	4	0
			34357420	69	0	0	188	0	0	466	0	0
			34357421	69	0	0	188	0	1	466	0	2
			34357422	69	0	0	188	1	0	466	2	0
			34357423	69	0	0	188	0	0	466	0	0
			34357424	69	0	0	189	1	0	466	0	0
			34357425	69	0	0	189	0	0	466	0	0
			34357426	69	0	0	189	0	1	466	0	0
			34357427	69	0	0	188	0	0	466	0	3
			34357428	69	0	0	188	0	0	463	0	0
			34357429	69	0	0	189	1	0	465	2	0
			34357430	69	0	0	189	0	2	465	0	1
			34357431	70	1	1	187	0	0	464	0	0
			34357432	69	0	0	187	0	2	466	2	0
			34357433	69	0	0	186	1	0	466	0	4
			34357434	69	0	0	187	1	0	463	1	0
			34357435	69	0	2	187	0	1	463	0	5
			34357436	67	0	0	186	0	1	459	1	0
			34357437	67	0	0	185	0	0	462	3	2
			34357438	67	0	1	185	0	4	460	0	7
			34357439	66	0	0	181	0	1	453	0	2
			34357440	66	0	0	183	3	0	455	4	1
			34357441	66	0	0	184	1	0	454	0	0
			34357442	66	0	1	184	0	0	454	0	1
			34357443	65	0	1	184	0	1	453	0	0
			34357444	64	0	0	184	1	1	453	0	0
			34357445	64	0	0	183	0	0	458	5	1
			34357446	64	0	0	183	0	0	457	0	2
			34357447	64	0	0	183	0	1	457	2	0
			34357448	64	0	0	182	0	2	457	0	2
			34357449	64	0	0	180	0	0	455	0	0
			34357450	64	0	0	180	0	2	455	0	0
			34357451	64	0	0	178	0	1	455	0	0
			34357452	64	0	1	177	0	0	456	1	0
			34357453	63	0	2	177	0	0	456	0	0
			34357454	61	0	0	177	0	4	456	0	7
			34357455	61	0	0	173	0	1	449	0	10
			34357456	61	0	2	173	1	7	439	0	9
			34357457	59	0	2	167	1	26	430	0	30
			34357458	57	0	1	141	0	2	400	0	1
			34357459	56	0	0	141	2	1	399	0	1
			34357460	56	0	0	140	0	0	402	4	0
			34357461	56	0	0	144	4	0	405	3	0
			34357462	56	0	2	145	1	2	405	0	3
			34357463	54	0	0	143	0	0	402	0	0
			34357464	55	1	0	147	4	0	410	8	3
			34357465	55	0	0	147	0	0	407	0	0
			34357466	55	0	0	149	2	0	409	2	8
			34357467	55	0	3	149	0	3	403	2	0
			34357468	52	0	0	146	0	0	403	0	3
			34357469	52	0	0	146	0	2	400	0	0
			34357470	53	1	0	146	2	0	421	21	0
			34357471	53	0	0	146	0	3	421	0	0
			34357472	53	0	1	144	1	2	421	0	0
			34357473	53	1	0	142	0	1	421	0	0
			34357474	53	0	2	144	3	3	421	0	1
			34357475	51	0	0	141	0	0	420	0	0
			34357476	51	0	0	141	0	1	423	3	1
			34357477	51	0	0	144	4	1	427	5	1
			34357478	51	0	0	144	1	5	427	1	3
			34357479	51	0	0	141	2	2	426	2	0
			34357480	51	0	0	140	1	7	427	1	0
			34357481	51	0	2	134	1	3	427	0	3
			34357482	50	1	4	131	0	5	424	0	3
			34357483	46	0	7	126	0	13	421	0	14
			34357484	39	0	2	115	2	5	407	0	1
			34357485	38	1	2	119	9	2	425	19	2
			34357486	37	1	2	120	3	2	426	3	0
			34357487	35	0	2	118	0	1	426	0	2
			34357488	34	1	0	119	2	0	431	7	1
			34357489	35	1	0	122	3	2	438	8	5
			34357490	35	0	4	121	1	5	434	1	7
			34357491	31	0	2	117	1	10	427	0	6
			34357492	31	2	0	111	4	2	424	3	0
			34357493	31	0	5	109	0	10	424	0	13
			34357494	27	1	0	102	3	2	415	4	1
			34357495	27	0	0	104	4	3	418	4	2
			34357496	27	0	1	101	0	4	416	0	7
[truncated: 2,004 more rows]

## Sheet: Fig.2
Fig.2
Position	D	U
-120	11	17
-119	18	17
-118	19	17
-117	27	20
-116	15	13
-115	19	18
-114	27	24
-113	25	20
-112	26	31
-111	36	35
-110	28	44
-109	56	55
-108	24	27
-107	32	27
-106	41	72
-105	27	58
-104	35	86
-103	64	72
-102	89	92
-101	73	72
-100	68	77
-99	68	82
-98	86	127
-97	129	155
-96	114	207
-95	118	158
-94	128	261
-93	137	273
-92	164	301
-91	170	251
-90	133	407
-89	204	356
-88	201	399
-87	238	369
-86	200	499
-85	207	542
-84	186	561
-83	242	505
-82	206	582
-81	210	551
-80	193	611
-79	192	689
-78	225	763
-77	210	711
-76	211	843
-75	165	701
-74	202	729
-73	225	880
-72	175	640
-71	157	738
-70	161	731
-69	189	759
-68	206	938
-67	208	800
-66	171	733
-65	243	710
-64	204	716
-63	228	680
-62	274	695
-61	256	655
-60	192	711
-59	192	788
-58	182	707
-57	204	739
-56	185	679
-55	202	651
-54	215	598
-53	263	534
-52	246	475
-51	247	507
-50	244	427
-49	265	512
-48	223	513
-47	225	614
-46	216	505
-45	224	470
-44	219	438
-43	268	400
-42	235	341
-41	224	383
-40	247	367
-39	224	374
-38	199	420
-37	208	414
-36	293	387
-35	224	286
-34	169	280
-33	191	286
-32	175	280
-31	208	279
-30	212	329
-29	181	272
-28	210	338
-27	198	335
-26	208	257
-25	197	245
-24	193	228
-23	200	209
-22	225	201
-21	180	200
-20	206	242
-19	222	237
-18	206	262
-17	229	275
-16	221	256
-15	255	245
-14	251	249
-13	262	193
-12	232	171
-11	221	220
-10	283	266
-9	270	255
-8	239	235
-7	226	311
-6	270	280
-5	282	285
-4	248	228
-3	230	237
-2	230	230
-1	340	245
0	242	234
1	262	248
2	241	252
3	317	263
4	217	304
5	285	245
6	280	258
7	261	248
8	292	221
9	259	244
10	240	201
11	248	224
12	257	255
13	261	246
14	266	285
15	216	292
16	199	268
17	260	201
18	240	184
19	196	213
20	225	194
21	229	178
22	247	220
23	261	175
24	221	183
25	236	234
26	274	196
27	274	200
28	254	189
29	289	147
30	293	170
31	291	215
32	278	176
33	306	234
34	346	225
35	373	233
36	358	211
37	397	209
38	376	182
39	377	213
40	442	216
41	432	210
42	503	266
43	566	268
44	489	232
45	411	275
46	493	243
47	472	224
48	532	203
49	556	204
50	525	225
51	633	231
52	586	235
53	699	285
54	710	334
55	618	301
56	673	300
57	851	245
58	898	225
59	755	207
60	795	234
61	862	257
62	1007	215
63	1034	202
64	968	222
65	861	260
66	840	206
67	752	204
68	817	289
69	553	238
70	594	205
71	789	171
72	739	154
73	679	176
74	759	184
75	653	179
76	555	214
77	643	183
78	541	195
79	515	238
80	491	223
81	598	197
82	571	171
83	573	188
84	531	211
85	460	225
86	413	190
87	330	183
88	313	170
89	330	219
90	328	200
91	273	171
92	244	161
93	227	140
94	213	191
95	222	182
96	158	224
97	145	109
98	110	76
99	103	79
100	83	102
101	101	57
102	73	44
103	81	68
104	71	106
105	56	84
106	27	42
107	45	52
108	45	54
109	29	24
110	25	42
111	39	40
112	43	18
113	49	54
114	26	41
115	31	64
116	19	36
117	22	17
118	11	45
119	16	47
120	10	15

## Sheet: Fig.3
Fig.3a				Fig.3b						Fig.3c				Fig.3d						Fig.3e				Fig.3f						Fig.3g			Fig.3h		Fig.3i
Length	Hyper	Hypo		Position	Hyper D	Hyper U	Hypo D	Hypo U		Length	Hyper	Hypo		Position	Hyper D	Hyper U	Hypo D	Hypo U		Length	Hyper	Hypo		Position	Hyper D	Hyper U	Hypo D	Hypo U		Length	Methylation Level	Read count	Methylation Level	Read count	Methylation Level	Read count
36	0	0		-120	0	0	0	0		36	0	0		-120	1	0	0	0		36	0	0		-120	1	0	0	0		50	58.6452	39264	58.8369	115564	60.2763	56384
37	0	0		-119	0	1	0	0		37	0	0		-119	1	1	0	1		37	0.0420345	0		-119	1	0	0	0		51	59.4027	42210	58.2798	124996	59.8724	60310
38	0	0		-118	1	0	0	0		38	0	0		-118	2	2	1	0		38	0.0420345	0		-118	2	0	0	0		52	58.0841	45300	58.046	136656	59.9847	64992
39	0	0		-117	1	2	2	0		39	0	0		-117	1	4	1	1		39	0	0		-117	2	2	0	1		53	58.0993	50256	58.3763	156016	59.1358	71310
40	0	0		-116	1	0	2	0		40	0	0		-116	2	1	0	0		40	0	0		-116	1	0	0	0		54	58.8569	55502	58.3613	177318	58.9685	79638
41	0	0		-115	2	0	1	0		41	0	0		-115	1	1	2	0		41	0	0		-115	1	0	0	1		55	57.4936	63312	58.0982	205644	59.088	86956
42	0	0		-114	2	1	0	1		42	0	0		-114	2	0	0	2		42	0	0		-114	1	0	1	1		56	58.3841	70748	58.1912	232064	59.1036	96570
43	0	0		-113	2	0	0	1		43	0.0277932	0		-113	0	2	1	2		43	0	0		-113	1	0	1	0		57	58.1808	80204	57.9613	266574	59.213	107944
44	0	0		-112	3	1	1	0		44	0	0.0357654		-112	1	3	2	0		44	0	0		-112	0	0	0	1		58	57.6266	90906	58.3803	315754	59.8144	123276
45	0	0		-111	2	1	0	0		45	0.0833797	0		-111	2	1	1	1		45	0.0420345	0		-111	1	2	0	0		59	58.4106	101996	58.8472	379154	60.3867	139072
46	0	0		-110	1	0	2	1		46	0	0		-110	4	1	3	1		46	0	0		-110	2	2	1	0		60	57.709	112894	59.0558	429036	60.8104	149520
47	0	0		-109	2	1	0	0		47	0	0		-109	2	1	1	0		47	0.0420345	0		-109	2	1	0	0		61	58.1528	118122	58.6676	441590	60.8221	153496
48	0	0.0980392		-108	0	4	0	0		48	0.0277932	0		-108	2	2	0	2		48	0.0420345	0.143472		-108	1	0	1	0		62	57.5766	120464	58.472	443056	60.7704	153772
49	0	0		-107	1	7	0	0		49	0	0.0357654		-107	1	2	1	3		49	0	0		-107	1	0	0	0		63	57.6811	124854	57.9391	468942	59.9793	156148
50	0	0		-106	0	3	0	1		50	0.0277932	0		-106	2	2	4	1		50	0.0840689	0		-106	2	0	1	1		64	56.5397	131802	58.3966	500698	59.6192	163106
51	0	0		-105	4	4	0	1		51	0	0.107296		-105	0	3	0	2		51	0.0840689	0.143472		-105	0	5	2	1		65	56.2117	138542	58.3785	527044	59.9198	167980
52	0	0		-104	3	9	2	2		52	0.0277932	0.0715308		-104	1	3	3	2		52	0	0		-104	4	5	0	2		66	56.9632	144684	57.9032	553708	59.6205	171810
53	0	0		-103	6	2	2	2		53	0.0277932	0		-103	4	5	4	2		53	0	0		-103	3	3	0	0		67	56.7351	151138	58.0124	588248	60.5058	180206
54	0	0		-102	8	3	0	1		54	0.0555864	0		-102	11	3	7	4		54	0	0.286944		-102	4	2	1	1		68	56.4902	161458	58.272	644518	60.2021	192626
55	0	0		-101	10	7	0	3		55	0.0277932	0.143062		-101	4	5	4	8		55	0	0.143472		-101	4	2	0	3		69	57.1038	177612	58.8065	740998	60.8185	208942
56	0	0		-100	13	7	3	4		56	0	0		-100	11	4	7	7		56	0.0420345	0.143472		-100	4	1	1	0		70	56.7429	189370	59.3143	838414	61.2305	222884
57	0	0		-99	8	13	2	2		57	0.0277932	0.0357654		-99	9	13	5	9		57	0	0.286944		-99	5	3	0	1		71	55.7057	192984	59.1919	871628	61.014	219506
58	0	0		-98	7	10	0	4		58	0	0		-98	5	9	3	7		58	0.0840689	0		-98	6	11	3	1		72	55.9587	193474	58.7586	876796	60.2238	214316
59	0.0544514	0		-97	12	9	6	5		59	0.0555864	0.107296		-97	9	7	14	11		59	0.0420345	0		-97	8	4	4	1		73	55.7541	198306	58.5612	882800	59.8517	216944
60	0.0272257	0		-96	10	12	6	1		60	0	0.143062		-96	6	14	6	11		60	0.0840689	0		-96	3	16	2	1		74	56.0819	205868	58.4816	899616	60.2844	220540
61	0	0.0980392		-95	17	11	3	3		61	0	0.0357654		-95	8	10	2	9		61	0.0420345	0.286944		-95	7	6	1	4		75	56.1208	213614	58.6393	922760	60.2664	226888
62	0	0		-94	20	18	6	1		62	0.0833797	0.0357654		-94	14	23	8	13		62	0.0420345	0.143472		-94	9	9	4	3		76	56.1818	219994	58.4465	938826	60.358	233514
63	0.0272257	0.0980392		-93	23	19	3	5		63	0	0.0715308		-93	12	30	17	13		63	0.0840689	0		-93	12	12	3	8		77	56.0277	228752	58.5913	963650	60.8802	240526
64	0	0		-92	28	23	4	11		64	0.0277932	0.0715308		-92	21	18	10	19		64	0	0.143472		-92	7	7	3	3		78	56.0579	244274	58.485	1017144	61.2787	260652
65	0.0272257	0		-91	18	34	9	4		65	0	0.107296		-91	16	23	14	21		65	0.0420345	0		-91	7	9	2	4		79	56.7377	269472	59.4788	1136986	62.0193	296768
66	0.0544514	0		-90	14	27	6	9		66	0.138966	0.107296		-90	8	21	11	26		66	0.168138	0		-90	12	16	1	7		80	57.1943	293446	59.9497	1287892	62.8987	335382
67	0.0272257	0.0980392		-89	24	40	11	6		67	0.0555864	0.0715308		-89	26	34	17	24		67	0	0.286944		-89	24	19	3	6		81	56.8857	298930	59.9458	1301648	63.0757	337204
68	0.0272257	0.0980392		-88	17	40	9	6		68	0.138966	0.214592		-88	20	37	7	26		68	0.0420345	0		-88	22	23	6	3		82	56.0489	276622	59.1017	1185006	62.1447	295202
69	0	0.0980392		-87	35	34	5	14		69	0.0277932	0.214592		-87	16	27	10	21		69	0.0840689	0		-87	17	13	4	4		83	55.258	258546	58.3812	1114670	60.1413	259728
70	0.0544514	0		-86	26	36	5	6		70	0.0277932	0.0715308		-86	13	28	10	25		70	0.0420345	0		-86	12	26	3	8		84	54.9242	252456	58.3367	1133930	60.0903	250386
71	0.0272257	0		-85	16	37	7	21		71	0.0277932	0.0715308		-85	17	36	6	20		71	0.126103	0.143472		-85	9	20	5	9		85	54.6004	253392	58.5447	1193010	59.7097	251504
72	0.0272257	0		-84	25	54	7	10		72	0.0555864	0.250358		-84	18	36	14	40		72	0	0		-84	13	28	3	10		86	54.8256	260888	58.7713	1257340	59.7339	257832
73	0	0		-83	26	34	6	14		73	0.0555864	0.143062		-83	18	40	13	28		73	0.0840689	0.286944		-83	11	14	6	7		87	54.567	266792	58.5458	1293530	60.0049	263332
74	0	0.0980392		-82	20	39	7	10		74	0.111173	0.178827		-82	23	34	12	29		74	0	0.286944		-82	9	18	4	9		88	55.7977	280072	58.7704	1357924	61.168	280360
75	0	0.0980392		-81	25	27	7	7		75	0.0555864	0.107296		-81	18	37	9	33		75	0.126103	0		-81	11	21	0	5		89	56.6048	308176	59.5027	1508374	61.7409	320826
76	0	0.0980392		-80	28	33	6	4		76	0.0833797	0.143062		-80	18	35	10	27		76	0.0840689	0.286944		-80	6	18	4	5		90	57.2225	350808	60.4037	1764852	63.291	385204
77	0	0		-79	21	44	7	12		77	0.138966	0.143062		-79	13	32	6	25		77	0.0420345	0.286944		-79	12	22	4	8		91	57.8403	376508	60.8018	1975068	63.9695	434108
78	0	0		-78	25	34	5	10		78	0.0555864	0.143062		-78	16	44	11	31		78	0.0840689	0.143472		-78	13	19	1	3		92	57.5128	376396	60.7398	1973428	63.971	430978
79	0.0272257	0.196078		-77	17	42	1	11		79	0.0555864	0.500715		-77	14	39	14	43		79	0.168138	0.286944		-77	13	27	2	6		93	56.3322	344612	60.1709	1791662	62.6792	371788
80	0	0.0980392		-76	29	48	3	10		80	0.111173	0.357654		-76	11	36	6	46		80	0.0420345	0.286944		-76	11	31	3	14		94	55.446	317996	59.7705	1662730	61.2748	323500
81	0.0544514	0		-75	20	42	1	8		81	0.111173	0.0715308		-75	10	31	7	36		81	0	0.143472		-75	9	20	2	3		95	55.2103	310660	59.6767	1609358	61.1773	306932
82	0.0544514	0.0980392		-74	16	42	5	15		82	0.166759	0.321888		-74	13	39	7	39		82	0.126103	0.286944		-74	6	35	2	5		96	55.1098	311446	59.6559	1599148	61.3462	310594
83	0	0		-73	18	37	5	12		83	0.0277932	0.143062		-73	21	43	6	45		83	0.0840689	0		-73	9	15	1	4		97	55.7548	322270	59.9364	1625396	62.1032	327512
84	0.0272257	0.0980392		-72	13	25	2	12		84	0.0833797	0.178827		-72	12	23	13	25		84	0.0420345	0.143472		-72	11	15	1	2		98	56.156	341950	60.3541	1680544	62.8486	357190
85	0.0272257	0		-71	17	25	5	11		85	0.0555864	0.250358		-71	21	30	3	36		85	0.0840689	0		-71	7	16	1	2		99	56.9658	373274	60.6699	1790972	63.605	403910
86	0.0272257	0		-70	11	34	4	10		86	0.111173	0.357654		-70	17	42	6	27		86	0.0840689	0.143472		-70	12	16	2	9		100	57.4538	412396	61.1474	1956066	64.0964	455514
87	0	0		-69	20	31	3	10		87	0.111173	0.286123		-69	19	35	5	37		87	0	0.143472		-69	10	18	6	6		101	58.1829	438902	61.5786	2116082	64.5196	491114
88	0.0272257	0.294118		-68	17	38	7	9		88	0.111173	0.214592		-68	12	37	13	53		88	0.0420345	0.430416		-68	7	24	1	8		102	58.3308	440716	61.6771	2194870	65.0649	495784
89	0	0.0980392		-67	14	30	8	7		89	0.194553	0.321888		-67	10	26	6	37		89	0.0840689	0		-67	10	17	3	5		103	57.8001	432886	61.5852	2188740	64.8267	479100
90	0	0.294118		-66	20	29	3	8		90	0.138966	0.357654		-66	15	30	4	32		90	0.126103	0.143472		-66	7	14	2	8		104	57.7047	422296	61.6263	2130438	64.5556	448532
91	0	0.0980392		-65	12	22	4	4		91	0.0833797	0.0357654		-65	7	23	11	34		91	0.0420345	0.286944		-65	5	8	6	3		105	57.5199	413110	61.5987	2113852	63.9312	429128
92	0.0816771	0		-64	10	32	2	6		92	0.0833797	0.0715308		-64	6	24	5	26		92	0	0		-64	8	20	5	6		106	57.0468	417424	61.6813	2138694	63.9007	433274
93	0	0.392157		-63	15	23	3	9		93	0.0277932	0.357654		-63	7	27	9	29		93	0.0840689	0		-63	10	21	2	4		107	58.2323	432022	61.6564	2194538	64.1139	453928
94	0	0.294118		-62	15	36	3	7		94	0.0833797	0.178827		-62	10	36	10	27		94	0.0840689	0.143472		-62	20	22	1	6		108	58.3102	459090	61.9185	2291286	64.5709	484924
95	0.0816771	0		-61	14	24	4	5		95	0.0555864	0.250358		-61	19	26	8	32		95	0.210172	0.143472		-61	14	15	1	7		109	58.8502	508906	62.3557	2469730	64.8635	542004
96	0.0544514	0.196078		-60	12	19	10	4		96	0.138966	0.286123		-60	13	25	3	31		96	0.126103	0.143472		-60	12	15	3	5		110	59.9848	584684	62.8348	2788738	65.7044	625704
97	0.0544514	0.196078		-59	14	20	4	5		97	0.0833797	0.178827		-59	6	17	9	16		97	0.0420345	0.286944		-59	12	14	3	4		111	60.7128	657506	63.213	3115882	66.3667	706334
98	0	0.196078		-58	15	21	4	3		98	0.0555864	0.393419		-58	25	19	11	28		98	0.0420345	0.573888		-58	12	11	3	6		112	60.9749	667280	63.3919	3150772	66.4488	702538
99	0	0.0980392		-57	13	15	6	9		99	0.0555864	0.321888		-57	12	23	4	31		99	0.0420345	0.143472		-57	12	10	3	5		113	60.7297	612694	63.1175	2947618	66.1127	631562
100	0.108903	0		-56	12	23	6	7		100	0.138966	0.214592		-56	9	17	6	34		100	0.0840689	0.143472		-56	3	16	2	6		114	59.9087	569166	63.1408	2836810	65.1606	573206
101	0.0272257	0.294118		-55	17	21	4	5		101	0.0555864	0.178827		-55	17	23	13	31		101	0.126103	0.286944		-55	7	16	0	6		115	60.1934	568030	63.1237	2927560	65.5465	568732
102	0.0544514	0.0980392		-54	16	26	4	4		102	0.0555864	0.46495		-54	14	28	8	26		102	0.0840689	0.143472		-54	6	13	1	3		116	60.4353	588378	63.3068	3090168	65.5508	592884
103	0.0544514	0.0980392		-53	6	17	3	6		103	0.250139	0.250358		-53	21	16	10	18		103	0.0840689	0.286944		-53	6	16	3	5		117	60.8381	613520	63.65	3201878	65.9962	628594
104	0	0.392157		-52	15	20	2	2		104	0.194553	0.0715308		-52	15	18	7	19		104	0.168138	0		-52	10	14	0	4		118	61.4862	653148	63.8707	3285060	65.9209	668446
105	0.108903	0.196078		-51	11	17	4	4		105	0.111173	0.286123		-51	13	27	3	10		105	0.0420345	0.286944		-51	4	10	4	6		119	62.5437	731158	64.1681	3504372	66.5243	746834
106	0.0544514	0.196078		-50	16	17	3	1		106	0	0.321888		-50	10	13	7	15		106	0.0840689	0.430416		-50	8	8	4	4		120	63.8028	884858	64.9033	4059786	67.559	911632
107	0.0544514	0.392157		-49	16	18	1	6		107	0.0277932	0.357654		-49	15	15	8	23		107	0.126103	0.573888		-49	10	11	2	5		121	65.6451	1108576	65.5891	4943446	68.4374	1149660
108	0.0816771	0.588235		-48	12	22	5	1		108	0.194553	0.393419		-48	14	14	9	22		108	0.126103	0.143472		-48	9	8	1	3		122	66.4701	1276234	66.1395	5596704	69.087	1334402
109	0.136129	0.294118		-47	14	17	5	4		109	0.166759	0.393419		-47	15	19	3	11		109	0.210172	0.143472		-47	7	12	6	4		123	66.8671	1248250	66.2248	5486640	69.4755	1291860
110	0.136129	0.294118		-46	15	15	5	3		110	0.277932	0.715308		-46	11	21	7	21		110	0.168138	0.143472		-46	13	20	3	6		124	66.035	1040644	65.8051	4872338	69.0032	1051010
111	0.0272257	0.588235		-45	20	9	1	10		111	0.194553	0.679542		-45	14	24	5	18		111	0.126103	0.286944		-45	7	16	3	3		125	65.1127	873064	65.5736	4582372	68.277	861458
112	0.0816771	0.196078		-44	11	15	4	2		112	0.138966	0.751073		-44	11	19	8	13		112	0.0840689	0.430416		-44	4	16	3	6		126	65.0979	837790	65.4865	4790866	68.2854	822744
113	0.163354	0		-43	10	16	6	4		113	0.111173	0.572246		-43	13	16	2	15		113	0.126103	0.286944		-43	12	5	3	3		127	65.8031	875800	65.8745	5221272	68.426	872382
114	0.136129	0.196078		-42	16	14	6	5		114	0.222346	0.250358		-42	14	13	2	10		114	0.0420345	0		-42	10	6	1	3		128	65.9779	943844	66.1092	5644572	68.9647	950456
115	0.0544514	0.294118		-41	14	20	2	7		115	0.138966	0.643777		-41	18	16	9	14		115	0.0420345	0.143472		-41	11	9	1	2		129	66.8322	1046662	66.4148	6050838	69.3484	1060984
116	0.0544514	0		-40	12	15	1	3		116	0.277932	0.500715		-40	19	23	7	18		116	0	0.143472		-40	9	6	3	4		130	68.1772	1229370	66.9417	6728688	70.0868	1257104
117	0.0544514	0		-39	9	7	3	5		117	0.111173	0.393419		-39	11	12	6	15		117	0.210172	0.286944		-39	7	12	2	5		131	69.7723	1540396	67.6934	7821586	70.8859	1578052
118	0.19058	0		-38	7	10	4	1		118	0.222346	0.786838		-38	11	12	7	13		118	0.168138	0.286944		-38	6	11	3	4		132	71.3692	2006464	68.4501	9391874	72.0073	2041396
119	0.108903	0.196078		-37	11	14	4	4		119	0.277932	0.608011		-37	11	19	5	9		119	0.252207	1.0043		-37	6	8	2	2		133	72.7065	2476196	69.0316	10806126	72.8905	2487640
120	0.0816771	0.294118		-36	14	11	4	2		120	0.277932	1.25179		-36	19	18	9	11		120	0.420345	0.143472		-36	11	12	4	3		134	73.0105	2596892	69.2349	11054716	73.2459	2588124
121	0.0272257	0.294118		-35	11	15	6	6		121	0.416898	1.0372		-35	17	12	10	10		121	0.336276	0.71736		-35	12	4	2	5		135	72.698	2318118	69.113	10193764	72.8293	2303132
122	0.108903	0.294118		-34	7	13	3	11		122	0.222346	0.786838		-34	9	17	3	9		122	0.252207	0.143472		-34	10	7	1	4		136	72.2405	2046326	68.9217	9426830	72.227	2036638
123	0.136129	0.294118		-33	17	11	2	6		123	0.277932	0.751073		-33	10	13	5	11		123	0.126103	0.430416		-33	12	7	2	3		137	72.2214	2082360	69.0918	9476338	72.3553	2068388
124	0.0544514	0.686275		-32	16	20	3	3		124	0.277932	0.715308		-32	17	13	7	14		124	0.168138	0.143472		-32	6	6	3	6		138	72.9426	2421994	69.4294	10167458	72.4448	2372288
125	0	0		-31	21	20	4	9		125	0.250139	0.965665		-31	18	9	6	7		125	0.126103	0.286944		-31	7	9	3	1		139	73.8589	3011976	69.9834	11291848	73.0018	2860214
126	0.0544514	0.294118		-30	6	15	1	1		126	0.333519	0.858369		-30	13	22	6	10		126	0.0840689	0.143472		-30	6	8	3	2		140	74.6749	3757364	70.5742	12468178	73.6784	3437616
127	0.0544514	0.392157		-29	13	17	1	5		127	0.194553	0.9299		-29	15	12	7	12		127	0.126103	0.286944		-29	10	9	1	2		141	75.3428	4392778	71.0571	13341044	74.1722	3911016
128	0.19058	0.0980392		-28	11	16	1	5		128	0.305725	0.751073		-28	11	17	6	11		128	0.294241	0.573888		-28	8	15	3	4		142	75.828	4623474	71.3955	13535362	74.5478	4114762
129	0.0816771	0.686275		-27	14	17	3	6		129	0.305725	0.858369		-27	14	18	2	10		129	0.37831	0.573888		-27	9	10	2	3		143	75.9575	4695162	71.3928	13643804	74.8289	4127704
130	0.245031	0.294118		-26	16	8	1	6		130	0.472485	1.32332		-26	18	11	4	12		130	0.336276	0.71736		-26	8	10	3	2		144	76.2858	4819698	71.4994	13848040	74.9553	4138388
131	0.136129	0.294118		-25	7	16	3	4		131	0.69483	1.00143		-25	12	15	7	17		131	0.336276	0.71736		-25	9	9	3	4		145	76.3811	4970364	71.5871	14036680	74.9769	4147432
132	0.272257	0.196078		-24	12	12	7	5		132	0.77821	0.9299		-24	15	8	7	10		132	0.75662	0.860832		-24	10	7	2	3		146	76.3571	4981914	71.4306	13950964	74.7498	4071244
133	0.19058	0.196078		-23	11	19	4	1		133	0.722624	1.35908		-23	18	15	1	13		133	0.420345	0.71736		-23	9	9	0	2		147	76.2671	5056504	71.3473	13991410	74.6212	4065530
134	0.353934	0.392157		-22	14	16	6	4		134	0.639244	1.32332		-22	22	7	10	11		134	0.210172	1.0043		-22	10	6	5	3		148	76.3505	5284238	71.4477	14250140	74.4648	4203506
135	0.353934	0.196078		-21	11	10	1	8		135	0.667037	1.39485		-21	14	12	5	3		135	0.546448	0.286944		-21	10	5	1	3		149	76.54	5766416	71.6872	14855976	74.7884	4472066
136	0.217806	0.490196		-20	12	20	0	2		136	0.667037	1.25179		-20	10	15	4	6		136	0.630517	0.71736		-20	11	14	3	5		150	76.9526	6473274	72.0335	15647550	75.1503	4854806
137	0.136129	0.294118		-19	13	8	2	3		137	0.722624	1.14449		-19	13	7	3	4		137	0.420345	0.71736		-19	4	7	3	3		151	77.4786	7245728	72.4537	16304500	75.6162	5278050
138	0.462837	0.392157		-18	8	11	4	4		138	0.667037	1.10873		-18	10	13	8	8		138	0.798655	0.573888		-18	8	9	3	2		152	77.8487	7956786	72.7538	16755736	75.9353	5658342
139	0.517288	0.686275		-17	12	16	2	3		139	0.972763	1.46638		-17	10	7	7	11		139	0.462379	0.71736		-17	6	7	2	4		153	77.9789	8145248	72.8522	16557586	76.0477	5749468
140	0.598965	0.882353		-16	15	19	0	2		140	0.889383	1.46638		-16	12	19	9	8		140	0.588483	0.573888		-16	8	6	4	3		154	77.8603	7974790	72.7299	16074398	75.9766	5651508
141	0.626191	0.980392		-15	11	14	5	4		141	1.55642	1.68097		-15	11	16	8	10		141	1.219	1.14778		-15	17	12	3	3		155	77.6951	8061780	72.7879	16050976	75.8612	5737208
142	0.353934	0.686275		-14	13	10	3	6		142	0.806003	1.39485		-14	10	14	9	11		142	0.714586	0.71736		-14	6	9	3	2		156	77.7626	8629350	72.8794	16592276	75.8889	6097322
143	0.653417	0.588235		-13	15	16	3	5		143	0.972763	1.32332		-13	18	11	7	8		143	0.630517	0.143472		-13	9	8	2	2		157	77.8622	9624212	73.101	17518518	75.9701	6700322
144	0.626191	0.882353		-12	15	12	3	6		144	1.08394	1.39485		-12	8	11	3	2		144	0.672551	1.0043		-12	9	5	2	0		158	77.9355	10870788	73.2644	18626498	76.1186	7429856
145	0.680643	0.588235		-11	14	19	2	3		145	0.86159	1.28755		-11	7	13	5	10		145	0.840689	1.0043		-11	11	12	1	3		159	78.0907	12192156	73.4608	19660216	76.3081	8180472
146	0.462837	0.392157		-10	8	6	5	6		146	1.33407	1.39485		-10	14	17	8	9		146	0.840689	0.573888		-10	11	14	3	2		160	78.217	13264952	73.6419	20367902	76.502	8783720
147	0.544514	0.392157		-9	7	17	1	2		147	1.02835	1.43062		-9	11	13	5	14		147	0.630517	0.430416		-9	10	10	1	2		161	78.196	14001272	73.6453	20891304	76.5507	9254224
148	0.653417	0.490196		-8	13	10	3	3		148	1.08394	1.35908		-8	12	11	5	6		148	0.798655	1.0043		-8	15	7	2	2		162	78.1951	14785590	73.6512	21722056	76.51	9809068
149	0.598965	1.07843		-7	15	7	3	1		149	1.47304	1.78827		-7	9	18	10	10		149	0.588483	1.0043		-7	10	10	5	2		163	78.1624	16245854	73.584	23461560	76.4855	10841552
150	1.08903	0.784314		-6	24	8	3	2		150	1.27849	0.858369		-6	11	18	8	8		150	0.840689	0.71736		-6	7	9	2	0		164	78.129	18511790	73.5736	25977138	76.5899	12373932
151	0.9529	0.784314		-5	16	15	7	2		151	1.27849	1.35908		-5	11	14	7	4		151	0.672551	1.14778		-5	10	10	3	2		165	78.1404	20692366	73.6194	27705734	76.6943	13697824
152	0.898448	0.882353		-4	9	5	3	6		152	1.69539	1.50215		-4	10	10	10	5		152	1.26103	1.29125		-4	8	4	2	4		166	78.1885	21824220	73.6903	27405732	76.8355	14105776
153	0.925674	1.07843		-3	8	9	2	2		153	1.55642	1.25179		-3	10	16	11	7		153	0.882724	0.573888		-3	7	13	2	3		167	78.2549	22062668	73.7636	25768508	76.8576	13851278
154	1.0618	1.27451		-2	10	11	4	5		154	1.44525	0.786838		-2	14	10	5	5		154	0.798655	0.71736		-2	12	8	3	2		168	78.2842	21822554	73.8181	23748438	76.9654	13337582
155	1.08903	0.490196		-1	10	13	9	1		155	1.69539	1.39485		-1	19	11	10	5		155	1.51324	1.29125		-1	8	5	7	1		169	78.2902	21206686	73.7993	21668048	76.91	12668676
156	1.11625	0.784314		0	14	9	0	1		156	1.2229	1.21602		0	17	16	4	9		156	1.42917	1.14778		0	14	11	2	4		170	78.1502	20244856	73.6802	19539662	76.7267	11846416
157	1.30683	0.882353		1	7	12	4	8		157	2.00111	1.82403		1	9	15	8	8		157	1.17697	2.29555		1	10	14	2	2		171	77.9699	19201826	73.516	17573388	76.6189	11032912
158	1.63354	1.17647		2	14	6	3	3		158	1.83435	1.53791		2	9	13	9	3		158	1.84952	1.86514		2	11	7	2	2		172	77.7857	18379282	73.2486	15921362	76.2905	10390398
159	1.60632	1.37255		3	13	12	4	2		159	2.69594	1.78827		3	25	13	6	9		159	1.63934	1.29125		3	6	8	3	5		173	77.4976	18028860	72.9175	14730070	75.9036	10024408
160	1.85135	1.56863		4	17	13	0	4		160	2.25125	1.60944		4	15	6	7	10		160	2.35393	2.00861		4	14	16	1	2		174	77.2665	18000938	72.6478	13820692	75.6591	9831306
161	2.31418	1.17647		5	7	16	4	6		161	2.66815	1.78827		5	12	16	10	6		161	2.05969	2.00861		5	3	9	2	1		175	77.1327	18038206	72.4781	12959214	75.565	9648096
162	2.34141	1.66667		6	11	14	0	2		162	2.52918	2.18169		6	11	8	5	8		162	2.77427	2.00861		6	9	5	2	3		176	77.1078	17790178	72.3966	12015038	75.4557	9304490
163	2.39586	2.15686		7	15	14	5	5		163	3.41857	1.89557		7	15	12	13	6		163	2.35393	2.5825		7	7	11	5	5		177	77.0797	17129332	72.3702	10929344	75.4928	8740254
164	2.7498	2.2549		8	14	14	4	3		164	3.61312	1.53791		8	14	10	5	7		164	3.5309	2.29555		8	11	11	8	0		178	77.0242	16080104	72.4012	9758940	75.3978	8014284
165	3.02205	2.05882		9	14	15	4	3		165	3.91884	1.89557		9	11	11	4	8		165	2.64817	2.5825		9	13	11	5	1		179	76.9327	14866444	72.2751	8650132	75.2606	7255862
166	2.66812	3.23529		10	10	10	0	3		166	3.47415	2.25322		10	14	8	10	12		166	2.94241	2.29555		10	10	7	3	2		180	76.7832	13665724	72.1374	7643586	75.0963	6542628
167	2.99483	2.2549		11	11	12	2	3		167	3.30739	2.03863		11	23	7	13	9		167	3.32072	3.29986		11	17	10	6	2		181	76.5195	12547244	71.8294	6761220	74.8066	5907990
168	2.55922	1.96078		12	15	14	6	0		168	2.89049	2.07439		12	15	16	11	7		168	3.19462	2.5825		12	5	5	1	1		182	76.2041	11580814	71.5855	6032136	74.4479	5388686
169	2.94038	3.13725		13	17	11	6	1		169	2.33463	1.43062		13	15	13	6	5		169	2.85834	1.86514		13	14	8	3	2		183	75.9485	10803388	71.1455	5441952	74.0338	4959338
170	2.88592	2.35294		14	12	13	1	2		170	2.66815	1.07296		14	6	16	9	7		170	2.77427	1.14778		14	15	8	0	2		184	75.6385	10206704	70.9327	4974534	73.7882	4633304
171	2.53199	1.47059		15	13	6	3	2		171	2.36242	1.0372		15	9	13	12	5		171	2.64817	1.57819		15	11	7	5	1		185	75.3557	9796564	70.6074	4605752	73.3863	4392510
172	2.64089	1.56863		16	9	15	2	2		172	1.91773	0.9299		16	14	21	10	2		172	2.22783	1.86514		16	10	13	1	6		186	75.0887	9436024	70.3577	4285114	73.3261	4185010
173	3.32154	1.96078		17	10	14	1	5		173	1.83435	1.07296		17	12	13	12	4		173	2.60614	1.14778		17	15	4	2	0		187	74.8571	9089542	70.3048	3979736	73.087	3967026
174	2.94038	1.56863		18	6	15	3	3		174	1.75097	1.07296		18	17	16	7	8		174	1.93359	1.43472		18	11	3	1	1		188	74.6942	8659980	70.21	3674514	72.9795	3727902
175	2.77702	1.86275		19	13	17	9	1		175	1.44525	0.858369		19	16	8	11	6		175	2.22783	2.00861		19	10	5	0	3		189	74.6175	8139920	70.1245	3365782	72.9118	3464574
176	1.85135	1.66667		20	14	17	3	2		176	1.44525	0.643777		20	10	16	12	4		176	1.84952	1.43472		20	7	12	0	2		190	74.3744	7537412	69.8466	3042440	72.6926	3168756
177	2.39586	2.15686		21	17	12	4	1		177	1.19511	0.572246		21	21	13	8	4		177	1.97562	1.29125		21	7	6	2	1		191	74.1296	6922584	69.5832	2739508	72.3582	2887250
178	2.64089	1.56863		22	17	7	1	1		178	1.2229	0.608011		22	13	11	16	7		178	1.55528	1.14778		22	12	9	2	4		192	73.9092	6344696	69.259	2463474	72.2829	2628884
179	1.63354	1.07843		23	22	9	5	2		179	0.944969	0.751073		23	20	11	8	7		179	1.89155	2.15208		23	7	9	3	5		193	73.5093	5837866	69.0837	2224814	71.8765	2401628
180	1.66077	1.96078		24	16	3	3	4		180	0.528071	0.572246		24	13	9	7	10		180	1.00883	1.57819		24	6	4	1	1		194	73.1916	5412064	68.8054	2036974	71.5051	2214766
181	1.85135	1.07843		25	10	9	2	4		181	0.722624	0.393419		25	23	17	9	9		181	1.13493	0.860832		25	12	8	1	5		195	72.7494	5077310	68.4596	1871340	71.2802	2070696
182	1.19793	1.56863		26	12	8	2	6		182	0.86159	0.572246		26	12	18	8	5		182	1.59731	0.71736		26	9	9	1	5		196	72.5277	4800728	68.1834	1740236	71.0082	1944206
183	1.30683	1.66667		27	13	15	2	1		183	0.528071	0.393419		27	4	14	13	4		183	1.3451	1.0043		27	10	9	1	0		197	72.1443	4584500	67.8356	1631812	70.7121	1846268
184	1.36129	0.686275		28	11	15	3	1		184	0.416898	0.357654		28	17	21	11	10		184	0.798655	1.14778		28	15	10	1	1		198	71.9417	4368914	67.7159	1527296	70.518	1753156
185	1.27961	1.17647		29	16	15	5	1		185	0.500278	0.214592		29	9	14	15	10		185	1.00883	1.29125		29	8	12	8	3		199	71.6988	4149846	67.5055	1429914	70.3474	1655666
186	1.55186	1.37255		30	8	20	4	3		186	0.500278	0.250358		30	14	6	8	6		186	0.966793	1.0043		30	11	8	1	2		200	71.4695	3916612	67.3422	1333018	70.3495	1551248
187	1.0618	1.27451		31	14	13	2	3		187	0.555864	0.286123		31	13	12	14	7		187	0.882724	0.71736		31	6	11	1	2		201	71.2071	3653062	67.191	1227378	70.03	1442206
188	0.871222	0.784314		32	13	8	2	1		188	0.305725	0.286123		32	9	8	17	4		188	0.672551	0.286944		32	8	7	6	3		202	71.0595	3371644	66.9999	1128532	69.8965	1327914
189	0.735094	1.27451		33	17	13	3	6		189	0.444691	0.178827		33	10	11	14	7		189	0.630517	0.573888		33	13	9	2	1		203	70.7278	3113056	66.6585	1033520	69.5524	1221046
190	1.08903	0.784314		34	17	13	2	1		190	0.361312	0.0715308		34	16	9	9	8		190	0.504414	0.860832		34	5	8	2	0		204	70.5175	2875612	66.4039	952232	69.1788	1127688
191	0.653417	0.882353		35	9	10	4	2		191	0.111173	0.214592		35	17	14	16	5		191	0.630517	0.860832		35	11	11	1	2		205	70.0527	2674362	66.109	879886	69.0288	1050478
192	0.707868	0.686275		36	6	8	5	2		192	0.389105	0.143062		36	15	13	21	12		192	0.546448	0		36	9	9	3	2		206	69.7517	2505656	65.8313	818986	68.4146	978648
193	0.57174	0.784314		37	21	5	10	3		193	0.138966	0.107296		37	9	11	9	7		193	0.462379	0.286944		37	8	9	3	2		207	69.2796	2360002	65.5262	766300	68.1403	921994
194	0.57174	0.588235		38	15	14	2	6		194	0.138966	0.0715308		38	17	7	21	7		194	0.294241	0.573888		38	12	3	4	2		208	69.016	2238454	65.201	722668	67.9269	869596
195	0.517288	0.588235		39	14	16	3	6		195	0.194553	0.143062		39	16	18	15	8		195	0.37831	0.286944		39	7	12	9	0		209	68.8103	2121126	64.8364	680614	67.7188	820958
196	0.544514	0.392157		40	17	12	4	1		196	0.111173	0.107296		40	9	9	17	6		196	0.37831	0.143472		40	11	7	3	2		210	68.6377	2004600	64.726	639256	67.4117	770250
197	0.462837	0.294118		41	13	10	5	4		197	0.111173	0.143062		41	12	16	19	6		197	0.420345	0.143472		41	13	12	0	3		211	68.2414	1872400	64.4605	599614	67.1959	719548
198	0.490063	0.490196		42	22	18	6	3		198	0.194553	0.143062		42	12	7	21	6		198	0.252207	0.286944		42	8	6	3	1		212	68.0063	1745406	64.2738	553856	67.0509	667688
199	0.517288	0.294118		43	16	14	3	7		199	0.0555864	0		43	14	12	14	12		199	0.294241	0		43	7	13	4	2		213	67.7886	1610104	64.1189	511464	66.825	615724
200	0.38116	0.980392		44	13	5	7	1		200	0.166759	0.0715308		44	22	14	18	4		200	0.126103	0.71736		44	10	9	3	1		214	67.2827	1487038	63.679	471618	66.3427	567696
201	0.299483	0.196078		45	15	17	5	7		201	0.138966	0.107296		45	12	16	13	4		201	0.252207	0.143472		45	5	14	3	3		215	66.9774	1378434	63.0975	435714	66.1635	525540
202	0.299483	0.588235		46	20	11	6	3		202	0.0833797	0.0715308		46	12	12	18	4		202	0.0840689	0.286944		46	7	6	3	5		216	66.6232	1281802	62.602	406016	65.5809	487570
203	0.19058	0.588235		47	15	9	4	2		203	0.0555864	0.0357654		47	21	12	20	2		203	0.37831	0.286944		47	7	9	4	1		217	66.0786	1201316	62.3778	381160	65.4678	456956
204	0.299483	0.588235		48	17	9	4	2		204	0.0833797	0.0715308		48	14	8	13	8		204	0.126103	0.143472		48	7	6	2	1		218	65.7869	1133418	62.0133	360234	64.8018	429022
205	0.217806	0.294118		49	19	14	7	2		205	0.0833797	0.0715308		49	15	13	20	10		205	0.210172	0.286944		49	15	10	6	1		219	65.4411	1069332	61.5578	342348	64.5343	404392
206	0.19058	0.196078		50	19	17	4	5		206	0	0		50	19	11	19	4		206	0.168138	0.430416		50	9	8	5	4		220	65.0224	1005170	61.2936	323276	64.1772	380442
207	0.299483	0.196078		51	15	12	7	3		207	0.0277932	0.0357654		51	24	14	24	5		207	0.126103	0		51	13	6	6	4		221	64.834	949042	60.7549	305488	64.2064	356252
208	0.108903	0.294118		52	14	14	2	3		208	0.0555864	0.0357654		52	17	14	25	9		208	0.126103	0.286944		52	15	8	3	6		222	64.3642	883132	61.276	289986	62.9544	329780
209	0.136129	0.588235		53	15	16	8	9		209	0.0277932	0		53	17	16	22	11		209	0	0.143472		53	13	12	3	1		223	64.2262	823492	61.0073	269922	63.056	307962
210	0.163354	0.196078		54	20	17	1	7		210	0	0.0357654		54	22	12	22	13		210	0.0420345	0.143472		54	11	7	4	5		224	63.6464	763594	60.0319	251814	63.1862	287710
211	0.163354	0.294118		55	13	17	8	3		211	0	0.0357654		55	20	3	23	6		211	0.0840689	0		55	13	13	1	4		225	63.1914	708598	60.1383	235858	62.4507	265902
212	0.0544514	0.196078		56	21	14	8	4		212	0.0277932	0		56	18	16	23	7		212	0.0420345	0		56	15	10	3	2		226	62.7166	660366	59.5114	221990	61.6458	246980
213	0.0816771	0.0980392		57	22	25	3	5		213	0.0277932	0		57	29	6	28	6		213	0.0420345	0		57	12	10	1	3		227	62.6709	620776	59.4187	210724	61.2852	232160
214	0.136129	0.392157		58	19	13	7	3		214	0.0277932	0.0715308		58	24	11	30	3		214	0.0840689	0.143472		58	9	9	5	2		228	61.9863	585314	59.3294	201916	61.6212	217846
215	0.136129	0		59	20	10	9	3		215	0.0555864	0.0357654		59	25	11	27	7		215	0	0.143472		59	16	16	3	1		229	61.7102	552246	58.9359	194216	60.798	206822
216	0.108903	0.196078		60	12	10	6	2		216	0	0		60	18	14	35	8		216	0.0840689	0.143472		60	16	16	6	0		230	61.0026	525144	58.7059	187458	60.2832	195660
217	0	0.0980392		61	23	16	11	7		217	0	0		61	25	23	29	8		217	0.0420345	0.143472		61	18	10	9	5		231	60.5999	494792	58.6178	182166	60.3495	185054
218	0.0272257	0		62	33	14	14	4		218	0.0277932	0		62	33	19	30	6		218	0.0840689	0.143472		62	19	12	5	0		232	60.6983	468128	58.4445	173380	60.1653	175268
219	0.0544514	0		63	22	12	1	4		219	0	0.0357654		63	24	7	36	8		219	0	0		63	9	11	11	3		233	59.7171	442396	57.9472	166974	59.3905	164978
220	0.0544514	0.0980392		64	22	19	15	7		220	0	0		64	28	18	38	6		220	0.126103	0.143472		64	15	7	7	2		234	59.7736	417678	58.2065	158192	59.0506	154974
221	0.108903	0.0980392		65	14	10	7	5		221	0.0555864	0		65	20	12	43	10		221	0	0		65	11	13	3	4		235	59.2646	392188	57.452	151880	58.6062	147386
222	0.0544514	0.294118		66	19	13	8	4		222	0.0277932	0.0357654		66	30	4	49	8		222	0.0420345	0.286944		66	17	13	8	1		236	59.0302	371996	57.5307	144558	58.9542	139216
223	0.108903	0.196078		67	16	14	7	4		223	0	0		67	28	15	26	6		223	0.0420345	0		67	16	5	11	3		237	58.7848	355648	56.9144	139178	58.5282	133372
224	0.0272257	0		68	24	10	16	2		224	0	0		68	33	12	31	10		224	0	0.286944		68	13	15	4	4		238	58.3992	340762	57.3702	135660	58.3694	127312
225	0.0816771	0		69	18	14	10	4		225	0.0277932	0		69	19	12	29	10		225	0.0840689	0.143472		69	12	11	5	0		239	58.207	328560	56.7673	131842	57.9816	122380
226	0	0		70	29	13	9	5		226	0	0.0357654		70	31	14	42	7		226	0.0420345	0.143472		70	16	6	6	3		240	58.0036	315058	57.3083	130414	58.2563	118802
227	0.0272257	0		71	33	13	11	2		227	0	0		71	43	9	37	3		227	0.0420345	0		71	20	4	7	2		241	57.7398	306694	56.9136	129036	57.4029	115682
228	0.0272257	0.0980392		72	37	16	7	5		228	0	0		72	35	15	34	3		228	0	0		72	19	10	9	3		242	57.76	296788	57.5516	128134	57.1073	112510
229	0.0544514	0.0980392		73	43	16	11	3		229	0	0		73	27	10	37	9		229	0	0		73	22	12	2	0		243	57.4223	287536	57.1468	124244	57.7046	108010
230	0.0544514	0		74	36	9	7	3		230	0	0		74	31	11	32	7		230	0	0		74	20	4	4	0		244	56.9875	279208	57.1662	120306	56.5828	105030
231	0	0		75	28	10	8	7		231	0	0.0357654		75	43	11	23	10		231	0	0		75	14	10	3	4		245	56.8571	270752	57.0064	116476	57.6177	102034
232	0.0544514	0		76	15	19	13	1		232	0.0277932	0.0357654		76	21	19	21	8		232	0.0420345	0.143472		76	14	11	13	3		246	57.0046	262302	56.8805	113238	57.5598	98034
233	0.0272257	0.0980392		77	34	19	10	7		233	0	0.0357654		77	37	12	28	12		233	0	0		77	19	12	4	1		247	57.145	257440	56.2063	111018	56.9424	96082
234	0	0.0980392		78	23	15	9	10		234	0	0		78	32	15	28	10		234	0.0420345	0		78	16	12	6	0		248	57.1294	251998	56.8176	109286	56.8296	93666
235	0	0		79	34	17	11	6		235	0	0.0357654		79	27	11	33	8		235	0	0		79	15	19	6	3		249	57.0907	247710	56.6569	108336	57.0935	92062
236	0	0		80	32	23	14	4		236	0	0		80	35	12	31	13		236	0	0		80	24	10	6	5		250	57.1611	245318	57.1488	108354	56.4068	91274
237	0	0.0980392		81	31	12	9	9		237	0	0		81	41	16	27	18		237	0	0		81	16	8	4	7
238	0	0		82	42	23	14	7		238	0.0277932	0		82	40	15	40	17		238	0	0.143472		82	32	10	9	3
239	0.0272257	0.0980392		83	45	16	13	6		239	0	0		83	35	15	27	16		239	0	0		83	31	9	9	5
240	0.0272257	0		84	48	23	17	3		240	0	0		84	36	18	30	10		240	0.0420345	0		84	21	15	4	8
241	0	0		85	38	19	8	6		241	0	0.0715308		85	24	20	24	8		241	0	0		85	22	10	9	5
242	0.0272257	0		86	28	17	10	3		242	0	0.0357654		86	27	18	30	11		242	0	0		86	19	11	5	5
243	0.0272257	0		87	22	16	6	7		243	0	0		87	35	12	34	13		243	0	0		87	25	8	10	5
244	0	0.0980392		88	32	23	8	4		244	0	0.0357654		88	26	15	20	15		244	0	0		88	13	9	7	1
245	0	0.0980392		89	37	19	6	7		245	0	0		89	28	20	28	17		245	0	0		89	18	14	2	3
246	0	0		90	49	27	11	7		246	0	0		90	51	18	28	14		246	0	0		90	19	13	4	2
247	0	0		91	29	12	7	5		247	0	0		91	18	17	25	7		247	0	0		91	17	12	8	1
248	0	0.0980392		92	27	18	8	9		248	0	0.0357654		92	21	18	17	8		248	0	0		92	16	10	3	3
249	0	0		93	20	11	4	6		249	0	0		93	19	15	17	13		249	0.0420345	0		93	16	10	3	2
250	0	0		94	25	29	0	6		250	0	0		94	15	16	19	17		250	0	0.143472		94	8	11	4	4
				95	26	23	6	15						95	14	11	17	17						95	16	14	6	6
				96	10	15	2	5						96	21	18	5	13						96	7	8	3	4
				97	19	8	4	4						97	13	6	8	5						97	5	1	2	2
				98	15	6	1	2						98	9	6	4	3						98	5	6	4	0
				99	10	8	4	2						99	10	12	6	5						99	6	8	0	2
				100	8	8	1	3						100	8	10	8	3						100	5	6	2	4
				101	3	11	2	3						101	3	7	5	10						101	4	4	3	3
				102	5	9	2	0						102	5	5	5	7						102	4	6	4	0
				103	11	6	4	2						103	6	6	3	2						103	10	5	2	2
				104	6	12	0	1						104	7	2	3	3						104	6	7	3	1
				105	4	6	1	2						105	7	8	5	1						105	1	5	1	1
				106	6	6	0	3						106	4	7	1	4						106	2	1	0	0
				107	2	3	1	2						107	6	1	1	2						107	2	1	0	0
				108	5	1	0	0						108	1	4	2	0						108	2	2	0	1
				109	3	0	1	0						109	2	0	4	1						109	1	2	0	0
				110	4	2	0	0						110	0	4	2	5						110	3	4	3	1
				111	3	3	0	1						111	3	3	4	3						111	0	3	0	1
				112	0	4	1	0						112	3	1	0	3						112	0	3	0	2
				113	1	1	0	0						113	3	2	0	0						113	1	2	1	0
				114	1	3	0	0						114	3	2	1	1						114	1	5	0	0
				115	5	5	0	0						115	1	4	2	1						115	2	4	0	0
				116	1	2	0	1						116	0	1	0	5						116	0	1	0	0
				117	1	2	1	1						117	1	3	1	0						117	3	0	0	0
				118	1	1	0	0						118	0	4	0	4						118	1	1	0	0
				119	2	0	0	2						119	0	3	0	1						119	2	3	0	0
				120	1	0	1	1						120	1	1	1	1						120	1	0	1	1

## Sheet: Fig.4
	Fig.4a												Fig.4b							Fig.4c						Fig.4d		Fig.4e		Fig.4f
Length	6792-1A-HSC	6792-1B-HSC	6792-2A-MPC	6792-3A-LMP	6792-4A-CMP	6792-4B-CMP	6792-5A-GMP	6792-5B-GMP	6792-6A-MEP	6792-6B-MEP	6792-7A-Mono	6792-7B-Mono	CFUE_Stag2WT_rep1	CFUE_Stag2WT_rep2	GMP_Stag2WT_rep1	GMP_Stag2WT_rep2	LSK_Stag2WT_rep1	LSK_Stag2WT_rep2	LSK_Stag2WT_rep3	ko_1018BMPC	ko_1019BMPC	ko_1024BMPC	wt_1016BMPC	wt_1020BMPC	wt_1021BMPC	hyper-methylated reads	hypo-methylated reads	hyper-methylated reads	hypo-methylated reads	hyper-methylated reads	hypo-methylated reads
36	0.176031	0.16133	0.232389	0.351505	0.196244	0.206596	0.118193	0.502958	0.340371	0.319077	0.658437	0.715455	0.534554	0.548044	0.563092	0.475779	0.383777	0.318253	0.288679	0.0299931	0.0543581	0.3929	0.0223307	0.0445889	0.042653	0.303093	0.608391	0.0851592	0.136386	0.40443	0.519789
37	0.193946	0.184183	0.275886	0.450169	0.224706	0.236573	0.159939	0.610289	0.417695	0.386017	0.892069	0.945756	0.72908	0.751589	0.750778	0.647753	0.433006	0.375174	0.358465	0.0293817	0.0529502	0.397104	0.0228268	0.0423026	0.0400588	0.339836	0.718748	0.0903971	0.139899	0.3716	0.502178
38	0.211638	0.209042	0.306344	0.527191	0.25526	0.270488	0.195893	0.700848	0.445692	0.401844	1.07039	1.11645	0.896501	0.93667	0.963623	0.828468	0.456016	0.411869	0.4004	0.0266682	0.0490813	0.373574	0.0210673	0.039513	0.0384064	0.39508	0.789099	0.0917489	0.147565	0.37302	0.484218
39	0.30508	0.275164	0.372661	0.649579	0.334482	0.33994	0.257807	0.844604	0.527118	0.461081	1.17143	1.18031	1.0949	1.11877	1.0888	0.946299	0.505655	0.458239	0.45127	0.0282963	0.0517036	0.390412	0.0228135	0.042773	0.0404941	0.539263	0.937064	0.112447	0.170242	0.46033	0.62284
40	0.405362	0.375602	0.477725	0.775328	0.440074	0.428203	0.322605	0.923214	0.606619	0.521949	1.1341	1.09432	1.36552	1.36034	1.22407	1.05857	0.565333	0.513403	0.505073	0.0336478	0.0620422	0.436927	0.0251683	0.0484068	0.0469174	0.69099	1.01262	0.138468	0.214001	0.670087	0.832778
41	0.479625	0.436136	0.531282	0.86344	0.518587	0.478057	0.379153	0.955093	0.616418	0.525364	1.12474	1.10194	1.51742	1.47173	1.34642	1.1515	0.642237	0.589456	0.578878	0.0412731	0.0738208	0.501427	0.0306121	0.0571364	0.0559082	0.854448	1.09452	0.178767	0.276923	0.930597	1.0959
42	0.524524	0.468875	0.579436	0.916266	0.565837	0.527308	0.42897	1.00887	0.636792	0.538853	1.19569	1.20317	1.53583	1.50896	1.46269	1.18966	0.711348	0.649474	0.633267	0.0392054	0.0744979	0.518582	0.0301424	0.0553205	0.0561747	1.03434	1.24116	0.237229	0.379452	1.25553	1.42632
43	0.559834	0.529195	0.611943	0.98361	0.631762	0.58615	0.500074	1.11017	0.7137	0.60105	1.3355	1.34995	1.54156	1.58647	1.64706	1.34959	0.806645	0.749382	0.724901	0.0385665	0.066255	0.527981	0.0285549	0.052509	0.051395	1.22312	1.40548	0.284371	0.445249	1.46599	1.63557
44	0.591131	0.56659	0.655533	1.04894	0.663249	0.615896	0.569121	1.15379	0.797164	0.66937	1.38362	1.39545	1.59047	1.63928	1.66382	1.35219	0.81929	0.769281	0.738797	0.0399885	0.0675016	0.560292	0.0312338	0.0539202	0.0539448	1.2317	1.48085	0.288848	0.489327	1.44594	1.64411
45	0.577304	0.561361	0.64892	1.02461	0.669076	0.598011	0.599038	1.1552	0.858244	0.719978	1.35784	1.36522	1.64289	1.69018	1.6545	1.35836	0.798981	0.774456	0.739961	0.0417678	0.0704248	0.585212	0.0327882	0.0576615	0.0570276	1.1315	1.4114	0.2608	0.418739	1.26884	1.4408
46	0.49189	0.496026	0.581299	0.953097	0.595494	0.542783	0.589065	1.0841	0.864052	0.728085	1.39182	1.40326	1.5647	1.58918	1.52123	1.27101	0.707887	0.694846	0.687329	0.0391848	0.0674371	0.563625	0.0322128	0.0542484	0.0544245	0.910881	1.28268	0.24027	0.354539	0.971591	1.12816
47	0.406179	0.423241	0.518801	0.888375	0.532631	0.478891	0.564582	1.00233	0.829749	0.705766	1.45936	1.43166	1.48548	1.4963	1.40085	1.20948	0.647156	0.64721	0.649244	0.0361621	0.0628374	0.542917	0.0295604	0.0514698	0.0519014	0.74179	1.1341	0.206731	0.304392	0.718356	0.871313
48	0.350947	0.38341	0.470646	0.82876	0.482842	0.432466	0.520488	0.903966	0.77162	0.661279	1.33736	1.30144	1.42299	1.42549	1.31982	1.1533	0.588457	0.602671	0.616885	0.0353171	0.0602582	0.5299	0.0289915	0.0478379	0.0488986	0.668407	1.08192	0.187299	0.281076	0.585616	0.716824
49	0.375924	0.405332	0.483686	0.831919	0.491619	0.443354	0.53851	0.910736	0.753048	0.63896	1.36581	1.33918	1.45622	1.43649	1.34472	1.16823	0.595894	0.615448	0.632223	0.0381955	0.0647934	0.557617	0.0314852	0.0516667	0.0522835	0.745459	1.13337	0.20031	0.287144	0.601765	0.737574
50	0.454945	0.465508	0.537336	0.829029	0.550261	0.474814	0.567623	0.923492	0.737539	0.628448	1.30016	1.26014	1.58659	1.519	1.36024	1.1772	0.633564	0.650761	0.664612	0.045127	0.0765076	0.62423	0.0341707	0.0606479	0.0581026	0.931966	1.24329	0.262152	0.371786	0.810635	0.953615
51	0.513597	0.538651	0.595084	0.862835	0.609762	0.530088	0.600737	0.909851	0.732716	0.61908	1.10012	1.09938	1.73086	1.59208	1.405	1.19737	0.694916	0.711954	0.725619	0.0604396	0.0987215	0.726773	0.0466325	0.07453	0.0770615	1.08731	1.30746	0.327964	0.487411	1.07008	1.23417
52	0.592469	0.585073	0.649293	0.921576	0.670831	0.597826	0.633695	0.937865	0.745106	0.63161	1.07034	1.09278	1.75515	1.58964	1.44739	1.21365	0.736392	0.761953	0.778415	0.0618341	0.101827	0.756604	0.0477437	0.0764444	0.0754268	1.27692	1.4415	0.406111	0.626671	1.40299	1.47759
53	0.604214	0.613585	0.643797	0.928566	0.691524	0.624514	0.680606	0.990381	0.766312	0.657192	1.09727	1.14728	1.6201	1.50051	1.49415	1.2428	0.789724	0.81554	0.826944	0.054669	0.0883507	0.725033	0.0437221	0.0683274	0.0678574	1.39381	1.51631	0.469896	0.74485	1.61541	1.67759
54	0.609789	0.637584	0.647057	0.959953	0.706465	0.645965	0.718349	1.02779	0.812244	0.698265	1.12905	1.19022	1.55071	1.47527	1.47159	1.21844	0.793666	0.82992	0.829707	0.0546004	0.0842024	0.760823	0.0432987	0.0671569	0.068195	1.38493	1.56358	0.509519	0.748044	1.58702	1.67061
55	0.579906	0.619531	0.615296	0.920702	0.692234	0.619834	0.71296	0.989371	0.834627	0.71505	1.08352	1.16564	1.4916	1.43862	1.38225	1.15583	0.757431	0.808271	0.807135	0.0554178	0.0895543	0.782825	0.0454154	0.0696401	0.069581	1.25253	1.45745	0.486962	0.691829	1.41435	1.53914
56	0.510698	0.539439	0.58074	0.869153	0.629483	0.572575	0.706275	0.941376	0.840726	0.738496	1.06262	1.12409	1.39431	1.36091	1.2752	1.08956	0.693099	0.749778	0.75892	0.0559743	0.0901024	0.784191	0.0459049	0.0678132	0.0706382	1.04648	1.3309	0.422163	0.604951	1.10841	1.23818
57	0.432643	0.483919	0.529046	0.794819	0.565799	0.514984	0.666676	0.866783	0.822361	0.743525	1.01094	1.06704	1.28851	1.2666	1.16817	1.02298	0.632301	0.685952	0.703644	0.0559262	0.0879208	0.766995	0.0461827	0.0701652	0.0699275	0.847885	1.1744	0.366235	0.513282	0.839561	0.955533
58	0.363807	0.43062	0.466175	0.728147	0.497708	0.453038	0.611313	0.781024	0.775709	0.70252	0.953436	1.00154	1.1893	1.17591	1.07411	0.947327	0.561714	0.620992	0.643753	0.0519418	0.0831277	0.762856	0.0434839	0.0651221	0.0659473	0.718379	1.07576	0.321712	0.431196	0.66849	0.78971
59	0.353325	0.410346	0.446243	0.69629	0.469507	0.4314	0.592241	0.756218	0.736513	0.672498	0.948195	1.01325	1.16101	1.14153	1.04857	0.927824	0.55347	0.608806	0.637647	0.0526219	0.0838692	0.796931	0.0442115	0.0634812	0.0683194	0.705201	1.06367	0.316136	0.432154	0.626077	0.722055
60	0.412052	0.467872	0.492814	0.730298	0.528224	0.475601	0.62426	0.769354	0.746562	0.68518	0.925373	0.996748	1.19437	1.15102	1.05347	0.929908	0.565128	0.622949	0.647808	0.0555484	0.0869321	0.839812	0.0444629	0.0676273	0.0675198	0.837343	1.18279	0.353225	0.501784	0.735924	0.843938
61	0.456431	0.514939	0.532213	0.715982	0.565911	0.513779	0.639733	0.77188	0.722778	0.661986	0.852792	0.910298	1.24674	1.16206	1.07265	0.935131	0.598144	0.657012	0.685054	0.0636477	0.0971847	0.914979	0.0482266	0.0720905	0.0739787	0.992894	1.2738	0.428584	0.599522	0.934324	1.06591
62	0.544001	0.56308	0.576735	0.781175	0.624217	0.569795	0.702183	0.863701	0.737969	0.688291	0.88649	0.957629	1.27022	1.16965	1.11873	0.955049	0.638754	0.698993	0.724943	0.0684703	0.101634	0.973478	0.0505284	0.0754599	0.0756666	1.16633	1.35646	0.526922	0.745809	1.192	1.27515
63	0.562436	0.601622	0.61157	0.802817	0.66112	0.602645	0.738719	0.945241	0.746645	0.698198	0.898634	0.975559	1.25519	1.15696	1.18042	0.9789	0.67486	0.739792	0.757188	0.069116	0.106255	1.01388	0.0528501	0.0792886	0.0801887	1.28286	1.43647	0.585723	0.874209	1.3652	1.47776
64	0.5721	0.620391	0.62312	0.815654	0.677704	0.647633	0.786233	0.979317	0.793644	0.745745	0.929148	1.00254	1.25639	1.163	1.16938	0.97365	0.675939	0.748058	0.772761	0.0707579	0.107007	1.07349	0.0537166	0.0809842	0.0808728	1.32157	1.46666	0.629063	0.914135	1.42163	1.5442
65	0.554854	0.608857	0.61306	0.792063	0.647449	0.612189	0.747528	0.90725	0.781447	0.735418	0.874825	0.971036	1.21424	1.13644	1.09825	0.930918	0.660612	0.742925	0.76146	0.0741652	0.112037	1.11996	0.0559656	0.0830299	0.0840356	1.19583	1.40898	0.60338	0.865905	1.30894	1.41952
66	0.497911	0.553409	0.561739	0.745554	0.603823	0.574289	0.716493	0.852889	0.785951	0.741524	0.826025	0.929009	1.15347	1.09652	1.00555	0.873446	0.604083	0.68323	0.705014	0.0747835	0.113509	1.13221	0.0589752	0.0831612	0.0858835	1.01925	1.28818	0.525908	0.75571	1.10823	1.20976
67	0.43138	0.485782	0.524203	0.690107	0.536628	0.502242	0.66008	0.772991	0.762306	0.728708	0.763334	0.877209	1.0728	1.03884	0.931422	0.826826	0.557556	0.637398	0.65993	0.0758964	0.111672	1.10555	0.0575464	0.0834565	0.084542	0.827472	1.13342	0.448606	0.624435	0.864582	0.98814
68	0.37689	0.426322	0.442983	0.636541	0.467453	0.450953	0.611828	0.682887	0.726506	0.707246	0.720338	0.837982	0.973874	0.952044	0.848112	0.761588	0.497103	0.575055	0.605722	0.0721387	0.107598	1.0738	0.0564418	0.0786542	0.0822676	0.670784	1.01196	0.391411	0.491882	0.672571	0.760416
69	0.349534	0.390073	0.420536	0.605154	0.455911	0.430196	0.599507	0.672455	0.726479	0.70945	0.726537	0.858417	0.938487	0.930145	0.826538	0.75723	0.483603	0.557968	0.585757	0.0750583	0.110726	1.09474	0.0592398	0.0806232	0.0832449	0.626392	0.955635	0.362687	0.48262	0.603007	0.688925
70	0.352582	0.402824	0.416624	0.580152	0.444071	0.420837	0.582268	0.643355	0.685273	0.676013	0.694699	0.802659	0.920998	0.902001	0.805425	0.729735	0.469685	0.543488	0.569683	0.075182	0.113971	1.1491	0.0570107	0.0803607	0.0848707	0.653058	0.982816	0.376458	0.506894	0.630159	0.708629
71	0.386034	0.431766	0.442331	0.573834	0.474251	0.449377	0.612588	0.67248	0.687131	0.678923	0.671905	0.783974	0.94643	0.904627	0.810343	0.728454	0.489957	0.557641	0.582191	0.0824845	0.120291	1.22126	0.0608339	0.0870884	0.0884776	0.773675	1.04126	0.434667	0.599202	0.749234	0.825978
72	0.419411	0.477758	0.465337	0.588755	0.514702	0.494551	0.625154	0.69385	0.676777	0.673457	0.680893	0.758048	0.972386	0.912191	0.835041	0.734759	0.522466	0.587842	0.610459	0.0866406	0.128716	1.3008	0.0644454	0.0899545	0.0922001	0.898995	1.11444	0.497269	0.676817	0.92829	1.05405
73	0.451302	0.490725	0.494118	0.609388	0.522098	0.515262	0.644093	0.716585	0.666368	0.661044	0.677709	0.766421	0.970709	0.897921	0.851427	0.745792	0.539519	0.611381	0.633146	0.0941355	0.135702	1.3444	0.0689102	0.0934989	0.0967666	0.984264	1.1867	0.576007	0.828215	1.0731	1.16599
74	0.476874	0.522461	0.49328	0.615303	0.539877	0.523092	0.652612	0.738763	0.674352	0.676501	0.679371	0.766798	0.975969	0.903023	0.863768	0.744213	0.552164	0.622649	0.651102	0.0981542	0.141656	1.38587	0.0727863	0.100139	0.101333	1.04788	1.23	0.606675	0.836519	1.18951	1.2877
75	0.45487	0.513721	0.494118	0.607237	0.532332	0.520219	0.642282	0.727876	0.668253	0.669992	0.658493	0.756621	0.958833	0.896574	0.840942	0.732937	0.551283	0.624611	0.650089	0.102867	0.146309	1.41328	0.0763449	0.104132	0.106646	1.0024	1.1964	0.588173	0.84674	1.12243	1.2741
76	0.438739	0.472529	0.468131	0.587411	0.503385	0.505856	0.624863	0.690642	0.673188	0.680285	0.638178	0.735863	0.906565	0.85204	0.790689	0.695979	0.509862	0.589245	0.612583	0.103396	0.145546	1.38622	0.0758356	0.100588	0.103892	0.891036	1.10379	0.531907	0.736546	0.999097	1.12275
77	0.385067	0.429689	0.436556	0.550311	0.458003	0.460265	0.576477	0.630876	0.661725	0.66572	0.60479	0.689636	0.848927	0.814827	0.733409	0.668393	0.476431	0.557182	0.576634	0.0999678	0.144375	1.34733	0.0761862	0.0984216	0.102683	0.73042	0.992907	0.45376	0.63785	0.817378	0.940189
78	0.33935	0.389858	0.380485	0.504071	0.409521	0.401053	0.5441	0.569342	0.636112	0.640592	0.564696	0.654447	0.772984	0.754753	0.660457	0.61471	0.421418	0.493831	0.515307	0.0962582	0.137013	1.2898	0.0728591	0.0962337	0.0980548	0.591664	0.876597	0.407294	0.521268	0.648792	0.745246
79	0.300025	0.351244	0.352729	0.473087	0.384159	0.377516	0.521204	0.549159	0.63499	0.654014	0.545762	0.633501	0.734001	0.720752	0.622307	0.590759	0.394583	0.47301	0.479997	0.0983947	0.139302	1.27911	0.0753991	0.0971745	0.0990232	0.521072	0.804955	0.350099	0.450679	0.531669	0.634348
80	0.300472	0.345227	0.334938	0.446069	0.375606	0.361531	0.510181	0.531452	0.611525	0.640272	0.525278	0.617051	0.721465	0.699035	0.611076	0.573547	0.38188	0.453633	0.471321	0.102372	0.143633	1.31287	0.079295	0.100238	0.104105	0.50009	0.789248	0.344438	0.447166	0.516939	0.612901
81	0.311919	0.346445	0.350679	0.44291	0.381843	0.38011	0.514898	0.546684	0.610222	0.636135	0.525898	0.60192	0.737808	0.706224	0.617231	0.574206	0.392102	0.45798	0.475599	0.114003	0.161204	1.38917	0.0859889	0.110477	0.113664	0.557247	0.831987	0.373332	0.490285	0.598571	0.67794
82	0.337789	0.369369	0.361205	0.43834	0.394804	0.39906	0.537236	0.561082	0.598677	0.626346	0.513163	0.586978	0.764253	0.720807	0.636917	0.584363	0.410752	0.474138	0.494997	0.120611	0.170898	1.46661	0.0916444	0.114393	0.120443	0.648097	0.888372	0.424698	0.526378	0.675766	0.80209
83	0.361279	0.406908	0.378249	0.458906	0.426478	0.41486	0.550629	0.584246	0.59682	0.627944	0.516967	0.591851	0.765054	0.717029	0.649638	0.584616	0.434466	0.490998	0.513412	0.128518	0.179743	1.50034	0.0953816	0.118977	0.122895	0.732074	0.939535	0.48637	0.65382	0.809925	0.912464
84	0.386554	0.426967	0.386819	0.473423	0.435256	0.440991	0.56883	0.601928	0.608947	0.63193	0.530097	0.605178	0.769785	0.715181	0.653905	0.586646	0.448899	0.508475	0.531188	0.134832	0.183397	1.51316	0.0996876	0.122937	0.127399	0.793003	0.978735	0.503182	0.686719	0.89901	1.03243
85	0.382837	0.413642	0.388775	0.460855	0.432679	0.444929	0.564962	0.581745	0.601601	0.625135	0.520432	0.592363	0.752009	0.702952	0.650796	0.582108	0.446498	0.506123	0.531755	0.136096	0.1846	1.49533	0.101659	0.123429	0.128936	0.785768	0.973438	0.527007	0.697259	0.897235	1.04655
86	0.360387	0.396663	0.375921	0.445666	0.412322	0.412543	0.5278	0.551433	0.587076	0.608299	0.496455	0.562128	0.716974	0.676878	0.605969	0.562497	0.429078	0.491093	0.512338	0.134667	0.186105	1.44989	0.102294	0.12134	0.128368	0.725253	0.928864	0.476739	0.657334	0.829623	1.00941
87	0.331024	0.36242	0.350214	0.426982	0.375158	0.380481	0.496407	0.516043	0.570403	0.59296	0.465546	0.543443	0.668921	0.640063	0.565535	0.536084	0.399303	0.4641	0.479647	0.132523	0.180302	1.36209	0.102294	0.122729	0.125596	0.619002	0.838745	0.425035	0.549056	0.725632	0.82685
88	0.282556	0.322231	0.316217	0.383766	0.330784	0.346566	0.45683	0.468756	0.546619	0.568387	0.441146	0.494039	0.619662	0.60045	0.521674	0.502192	0.357955	0.42272	0.434635	0.129377	0.17812	1.28836	0.0979877	0.119644	0.121687	0.502623	0.74241	0.373163	0.469843	0.604959	0.684392
89	0.255646	0.294292	0.289858	0.370257	0.311922	0.325346	0.436528	0.439327	0.533965	0.564401	0.421198	0.489974	0.584476	0.568822	0.486888	0.474227	0.330489	0.396048	0.405498	0.126945	0.175616	1.23687	0.0991915	0.117762	0.121793	0.42557	0.665282	0.332864	0.424488	0.500791	0.581341
90	0.241225	0.280322	0.274303	0.340752	0.294591	0.306813	0.418461	0.424929	0.522351	0.551232	0.405842	0.470185	0.559558	0.5509	0.467932	0.457773	0.314824	0.375195	0.383632	0.130153	0.17769	1.2284	0.101818	0.120289	0.124494	0.393633	0.632447	0.313771	0.396381	0.450392	0.521881
91	0.245759	0.276454	0.265268	0.326033	0.291154	0.297037	0.422553	0.431573	0.520521	0.55732	0.395192	0.462755	0.564532	0.55391	0.470327	0.452532	0.314824	0.377263	0.383831	0.141097	0.192381	1.2751	0.110165	0.125956	0.134134	0.406036	0.632316	0.325261	0.41299	0.461217	0.537226
92	0.261593	0.288059	0.268528	0.325025	0.304638	0.310241	0.438138	0.435589	0.516031	0.553099	0.391331	0.448647	0.577337	0.557525	0.476736	0.459045	0.330996	0.383994	0.395802	0.150378	0.203999	1.31111	0.115701	0.137158	0.139331	0.455182	0.677357	0.343171	0.439181	0.5141	0.605229
93	0.272669	0.311127	0.286318	0.3302	0.324658	0.334473	0.455019	0.456025	0.519911	0.560482	0.398065	0.451016	0.586368	0.558727	0.487094	0.464575	0.349858	0.40192	0.419014	0.164117	0.220893	1.33731	0.125273	0.148075	0.149023	0.512338	0.715004	0.385244	0.499229	0.590408	0.683171
94	0.297349	0.326171	0.297123	0.332821	0.334706	0.351384	0.465908	0.467846	0.525275	0.561441	0.403757	0.456589	0.590966	0.561158	0.498896	0.465802	0.36258	0.410413	0.431902	0.167813	0.226449	1.33273	0.127151	0.150931	0.151005	0.566187	0.760382	0.429006	0.543626	0.670974	0.751349
95	0.297349	0.325025	0.312678	0.346599	0.34311	0.366164	0.473891	0.473631	0.539163	0.575334	0.403165	0.456616	0.580635	0.5525	0.49198	0.459965	0.367165	0.412407	0.433024	0.171529	0.230662	1.30457	0.128362	0.149673	0.153652	0.579003	0.761561	0.426218	0.555763	0.695109	0.793894
96	0.295863	0.315067	0.29377	0.343306	0.331008	0.348882	0.453365	0.454029	0.510999	0.550407	0.394262	0.444151	0.566552	0.540046	0.471707	0.450854	0.358972	0.408203	0.427516	0.168644	0.227975	1.24535	0.128944	0.151084	0.156113	0.539521	0.737262	0.42343	0.545223	0.638677	0.774191
97	0.272595	0.300882	0.278681	0.328587	0.302285	0.326041	0.423112	0.422428	0.492081	0.525481	0.368397	0.422478	0.531924	0.514699	0.43903	0.42897	0.33786	0.387924	0.403851	0.166405	0.22128	1.16529	0.128964	0.147375	0.152275	0.482468	0.6855	0.385244	0.489327	0.597861	0.688053
98	0.24732	0.261338	0.245429	0.301367	0.275243	0.298658	0.387337	0.379157	0.467119	0.503768	0.346955	0.39962	0.501018	0.492475	0.415173	0.410495	0.310797	0.363357	0.373157	0.162949	0.218303	1.08708	0.126033	0.145286	0.150312	0.406811	0.61251	0.346213	0.425446	0.484819	0.568089
99	0.216693	0.249303	0.234811	0.281406	0.24876	0.267477	0.369024	0.351826	0.451818	0.486982	0.326556	0.379105	0.467486	0.465149	0.39287	0.394438	0.28637	0.337735	0.34434	0.158704	0.212725	1.02155	0.124995	0.144159	0.15064	0.336425	0.544443	0.303802	0.367634	0.412948	0.482649
100	0.203238	0.232969	0.219536	0.262318	0.231766	0.248202	0.355273	0.344652	0.443488	0.480759	0.318188	0.367393	0.446655	0.449351	0.377943	0.37304	0.267423	0.32212	0.328846	0.16161	0.214348	0.986991	0.127475	0.142639	0.148322	0.319062	0.543207	0.279809	0.335055	0.380296	0.409938
101	0.193574	0.215418	0.21255	0.25506	0.223063	0.245098	0.350331	0.33672	0.437986	0.471341	0.309115	0.363381	0.445371	0.440738	0.366697	0.371633	0.265331	0.318042	0.32318	0.165312	0.220151	0.987186	0.131365	0.149169	0.155411	0.324281	0.527857	0.274317	0.340485	0.374439	0.423364
102	0.201231	0.234402	0.210687	0.253783	0.232811	0.248805	0.359208	0.345612	0.438207	0.484527	0.313567	0.361712	0.446214	0.439003	0.371455	0.368638	0.270881	0.318976	0.324749	0.176373	0.231145	1.00205	0.136875	0.155569	0.157837	0.337201	0.54521	0.285807	0.345595	0.381893	0.431385
103	0.219444	0.236694	0.213109	0.256337	0.247378	0.265392	0.374972	0.362385	0.448103	0.488597	0.310552	0.357808	0.451422	0.442596	0.374406	0.375774	0.282847	0.327269	0.339501	0.188127	0.24819	1.01181	0.147054	0.165053	0.168711	0.382109	0.581621	0.304224	0.392228	0.417385	0.484915
104	0.233865	0.245219	0.230061	0.24807	0.258061	0.27665	0.382552	0.363622	0.455615	0.491742	0.313341	0.351131	0.458812	0.449776	0.386636	0.379156	0.298931	0.33974	0.358085	0.196267	0.256841	1.01744	0.15181	0.169812	0.175383	0.415907	0.609196	0.334216	0.427363	0.464411	0.521184
105	0.244347	0.259833	0.225217	0.265545	0.260526	0.28726	0.392323	0.379612	0.460938	0.498806	0.316018	0.358078	0.459394	0.448357	0.382131	0.381276	0.307516	0.343955	0.367039	0.204092	0.26517	0.988877	0.156626	0.177874	0.18233	0.446345	0.631923	0.347649	0.458984	0.490853	0.541236
106	0.239441	0.241781	0.230061	0.266553	0.267287	0.279291	0.391406	0.365618	0.444056	0.484409	0.317201	0.352154	0.45352	0.441127	0.371757	0.375467	0.306723	0.343285	0.363986	0.205177	0.26546	0.944915	0.155369	0.181277	0.18297	0.41787	0.61193	0.343763	0.435348	0.482335	0.558498
107	0.234832	0.242927	0.217859	0.254791	0.252981	0.276836	0.365804	0.354049	0.435006	0.471425	0.30069	0.349408	0.432263	0.420941	0.354847	0.362224	0.292159	0.329722	0.344962	0.20041	0.259173	0.88466	0.154615	0.176791	0.180571	0.393323	0.576848	0.331175	0.427043	0.454119	0.517348
108	0.216768	0.224157	0.205471	0.242828	0.231541	0.250473	0.338592	0.321816	0.41046	0.451309	0.283024	0.324101	0.406372	0.399612	0.332513	0.343154	0.272239	0.310552	0.322981	0.191671	0.250866	0.807468	0.148338	0.173652	0.175552	0.338131	0.522053	0.298311	0.376577	0.385087	0.469746
109	0.183911	0.205102	0.1915	0.221321	0.206254	0.227955	0.313125	0.293373	0.382588	0.419941	0.261442	0.306412	0.380959	0.381197	0.311495	0.330245	0.251512	0.293259	0.301114	0.185228	0.241269	0.744839	0.146836	0.163828	0.17134	0.286349	0.468008	0.265024	0.309503	0.330607	0.386398
110	0.168746	0.195072	0.174175	0.211172	0.196058	0.214843	0.294857	0.281728	0.37667	0.413213	0.255187	0.301674	0.364467	0.368919	0.305641	0.319853	0.235971	0.28091	0.286109	0.184822	0.238271	0.710585	0.147782	0.165075	0.172353	0.271259	0.456364	0.235877	0.282034	0.287484	0.32258
111	0.160123	0.178524	0.161601	0.204989	0.184367	0.198997	0.288037	0.279253	0.370654	0.40398	0.253496	0.288131	0.354705	0.361436	0.298614	0.308649	0.230506	0.2743	0.278259	0.185502	0.239636	0.689136	0.149641	0.169134	0.17501	0.258701	0.432757	0.231569	0.271494	0.266012	0.297296
112	0.165252	0.179383	0.169518	0.2064	0.189558	0.203677	0.29365	0.282688	0.371264	0.411094	0.243494	0.290662	0.354796	0.358774	0.295981	0.303643	0.22899	0.270665	0.279146	0.195443	0.249265	0.685502	0.155957	0.175315	0.18074	0.262009	0.44193	0.23537	0.285547	0.261398	0.297645
113	0.169266	0.179956	0.164582	0.195311	0.190679	0.204511	0.300201	0.285997	0.375907	0.408925	0.249608	0.284147	0.357035	0.359439	0.299788	0.306953	0.23843	0.27756	0.287991	0.204882	0.265912	0.686795	0.164603	0.187184	0.188851	0.285057	0.45642	0.238158	0.325153	0.287307	0.314036
114	0.178856	0.192421	0.164209	0.204115	0.19658	0.213036	0.310553	0.297314	0.388007	0.417149	0.248312	0.291712	0.364449	0.365693	0.302723	0.311211	0.255039	0.284339	0.298592	0.214403	0.277862	0.685949	0.169894	0.194841	0.196207	0.310948	0.480345	0.257252	0.318765	0.314991	0.350653
115	0.189783	0.200803	0.18172	0.213928	0.206479	0.222766	0.324372	0.306837	0.389864	0.428384	0.252876	0.296747	0.363405	0.364839	0.297583	0.309903	0.261473	0.288881	0.305477	0.224522	0.286105	0.668534	0.173737	0.20053	0.205367	0.332395	0.504138	0.276345	0.341443	0.340545	0.377156
116	0.190304	0.20503	0.178274	0.21749	0.209579	0.227955	0.327592	0.305726	0.390294	0.426753	0.25375	0.291362	0.361563	0.359493	0.29974	0.31408	0.261921	0.289429	0.310775	0.224	0.285074	0.632288	0.177792	0.199917	0.205287	0.335547	0.49768	0.281498	0.368273	0.320669	0.38849
117	0.198852	0.205173	0.182465	0.205863	0.203827	0.215445	0.318983	0.293651	0.376933	0.416291	0.247917	0.281885	0.345762	0.345231	0.289303	0.304761	0.257495	0.277154	0.29881	0.22139	0.279292	0.590074	0.173797	0.201864	0.204327	0.315341	0.484875	0.285891	0.350706	0.333091	0.373844
118	0.173057	0.199514	0.169332	0.197932	0.194526	0.216696	0.303331	0.279025	0.364903	0.404905	0.236647	0.275612	0.330549	0.332447	0.275582	0.291898	0.242706	0.269193	0.287774	0.212274	0.267943	0.534534	0.168175	0.19471	0.198197	0.281388	0.441256	0.259279	0.321321	0.290501	0.328857
119	0.158487	0.169497	0.157596	0.194235	0.18037	0.198302	0.277752	0.257276	0.347065	0.381358	0.220503	0.264708	0.314994	0.320165	0.262035	0.280423	0.228219	0.259001	0.269226	0.202031	0.257314	0.488353	0.161897	0.18795	0.190903	0.24666	0.40054	0.242889	0.270535	0.250395	0.28788
120	0.154547	0.168136	0.14288	0.182272	0.171256	0.182966	0.264671	0.248435	0.338416	0.370543	0.216699	0.251893	0.298463	0.30734	0.247425	0.26847	0.213001	0.243539	0.252929	0.197758	0.249996	0.459961	0.161123	0.183049	0.187607	0.214516	0.360928	0.213236	0.239553	0.224309	0.261377
121	0.134848	0.159324	0.132075	0.17629	0.156054	0.172032	0.251121	0.23189	0.320329	0.354767	0.209232	0.244516	0.286446	0.297764	0.244269	0.264149	0.202023	0.233226	0.240234	0.198466	0.247749	0.437391	0.164398	0.184143	0.188363	0.197308	0.338613	0.202506	0.241789	0.212419	0.229293
122	0.139903	0.148579	0.132914	0.165402	0.150564	0.160912	0.24457	0.233708	0.315076	0.349839	0.200864	0.240235	0.282313	0.294773	0.240033	0.255327	0.200011	0.232741	0.237995	0.20258	0.2525	0.42591	0.165158	0.187074	0.193738	0.192036	0.330732	0.200648	0.224861	0.214194	0.211333
123	0.134179	0.144137	0.131237	0.170846	0.155232	0.168279	0.248394	0.229338	0.319442	0.344625	0.208443	0.241393	0.285348	0.294339	0.239129	0.256049	0.207455	0.236987	0.24593	0.215234	0.269824	0.428894	0.175159	0.20205	0.203759	0.201028	0.337396	0.20597	0.245302	0.209402	0.236442
124	0.143025	0.157462	0.139061	0.1775	0.164496	0.179955	0.261809	0.243232	0.323309	0.364287	0.221517	0.243547	0.287388	0.297602	0.239938	0.259332	0.21811	0.242221	0.254552	0.231241	0.281226	0.43539	0.182535	0.214926	0.216499	0.224284	0.353739	0.220586	0.264467	0.225728	0.25353
125	0.157075	0.166488	0.140644	0.181533	0.170397	0.186997	0.276857	0.254675	0.335714	0.367634	0.236788	0.254558	0.292433	0.301212	0.248853	0.262011	0.228336	0.248656	0.264339	0.240639	0.29294	0.429366	0.190155	0.224181	0.221225	0.242423	0.370924	0.239088	0.278201	0.253235	0.264341
126	0.154324	0.161545	0.137664	0.178912	0.170547	0.186071	0.271536	0.252578	0.340121	0.367583	0.222137	0.24667	0.286167	0.295695	0.240462	0.260875	0.229327	0.245924	0.264369	0.235493	0.285955	0.397592	0.18608	0.221391	0.222318	0.246195	0.373358	0.246269	0.28938	0.256251	0.285962
127	0.160048	0.16527	0.14437	0.175282	0.168604	0.184634	0.27641	0.250153	0.33703	0.369618	0.217854	0.251758	0.279904	0.287696	0.234196	0.256806	0.226681	0.240828	0.26309	0.229922	0.281559	0.371029	0.185438	0.219772	0.219502	0.236118	0.368678	0.251253	0.297365	0.251992	0.264864
128	0.157	0.155528	0.144743	0.175417	0.172526	0.183893	0.265052	0.243055	0.323087	0.356365	0.212473	0.240827	0.270367	0.278405	0.23004	0.254912	0.220357	0.233796	0.252971	0.22242	0.274886	0.338434	0.179776	0.209522	0.213887	0.223095	0.346307	0.247536	0.28395	0.250573	0.264341
129	0.143545	0.155599	0.133566	0.16883	0.158407	0.175414	0.254185	0.230475	0.318472	0.352177	0.202048	0.231566	0.257943	0.269553	0.222013	0.243582	0.209955	0.226073	0.242497	0.210123	0.254552	0.30335	0.175358	0.203396	0.206078	0.199375	0.315606	0.224472	0.264786	0.218275	0.245335
130	0.146891	0.148722	0.127418	0.172459	0.148322	0.166657	0.244749	0.221331	0.301715	0.331624	0.190157	0.222762	0.247338	0.260054	0.210259	0.236915	0.20138	0.218714	0.236396	0.200368	0.245439	0.278983	0.170463	0.193977	0.198277	0.179168	0.285148	0.21332	0.235081	0.196093	0.213774
131	0.141167	0.138836	0.121923	0.170174	0.142757	0.155862	0.235805	0.209762	0.28859	0.318992	0.183254	0.212881	0.236259	0.252169	0.205262	0.232612	0.194065	0.212104	0.227762	0.197463	0.241946	0.260681	0.168915	0.192292	0.194502	0.151366	0.262571	0.202844	0.205057	0.194141	0.198779
132	0.127117	0.132173	0.125835	0.162916	0.132224	0.147893	0.224961	0.202866	0.280399	0.308817	0.176126	0.204454	0.23069	0.245833	0.198838	0.219803	0.187374	0.208153	0.221427	0.1967	0.240667	0.249599	0.169775	0.190061	0.196829	0.151882	0.255251	0.188313	0.202183	0.175152	0.183434
133	0.118048	0.127732	0.120153	0.14981	0.13439	0.146596	0.222568	0.201274	0.277682	0.313156	0.17576	0.204158	0.228835	0.247546	0.201678	0.21771	0.18417	0.205963	0.214512	0.20346	0.242677	0.242022	0.175212	0.197456	0.201129	0.153588	0.252425	0.182653	0.222944	0.178169	0.177855
134	0.122285	0.129093	0.114658	0.147121	0.133755	0.147939	0.220601	0.205922	0.28507	0.313341	0.187537	0.213797	0.232642	0.247785	0.200821	0.220344	0.189954	0.207878	0.220208	0.209849	0.256723	0.24029	0.18022	0.206776	0.208237	0.167231	0.268019	0.207744	0.233484	0.186865	0.19163
135	0.128306	0.136113	0.1168	0.163117	0.141375	0.155399	0.235827	0.210267	0.289685	0.315595	0.210754	0.220204	0.234568	0.250994	0.200456	0.223095	0.196921	0.211476	0.22661	0.224447	0.269243	0.239713	0.186166	0.218985	0.217654	0.183768	0.280692	0.240693	0.281395	0.18793	0.203138
136	0.133584	0.143206	0.124531	0.174543	0.148621	0.166704	0.24381	0.222266	0.295118	0.323248	0.222334	0.236574	0.235189	0.248802	0.205754	0.22655	0.203498	0.213692	0.2321	0.257002	0.306868	0.263665	0.203867	0.257907	0.245177	0.196842	0.284755	0.262574	0.258717	0.19627	0.218482
137	0.167779	0.170142	0.155268	0.187649	0.179511	0.185607	0.262927	0.229894	0.302339	0.334231	0.275445	0.268477	0.2338	0.248504	0.205786	0.225856	0.210421	0.217131	0.235781	0.339665	0.390555	0.320514	0.242661	0.333301	0.308779	0.219064	0.283182	0.280822	0.277243	0.214194	0.219354
138	0.183539	0.190774	0.181813	0.206131	0.203976	0.211183	0.276187	0.232092	0.304695	0.332885	0.305058	0.295993	0.228829	0.245088	0.206135	0.224701	0.209478	0.216409	0.232662	0.385569	0.435477	0.34254	0.266989	0.379859	0.349771	0.235446	0.282246	0.314869	0.308225	0.228745	0.220226
139	0.164509	0.172148	0.157596	0.189127	0.180034	0.188712	0.255191	0.22128	0.289976	0.322491	0.256145	0.269824	0.218997	0.23375	0.19427	0.218639	0.203212	0.209324	0.225174	0.311671	0.356079	0.264982	0.23473	0.307068	0.290051	0.199116	0.258265	0.298648	0.284589	0.201416	0.199127
140	0.159156	0.164697	0.140458	0.169905	0.159341	0.171059	0.24258	0.209534	0.274162	0.303721	0.202386	0.229654	0.208157	0.225055	0.191748	0.216636	0.200081	0.205853	0.223894	0.244692	0.281613	0.195873	0.20464	0.240491	0.238176	0.167696	0.231346	0.2657	0.252968	0.196803	0.194071
141	0.166962	0.159468	0.134963	0.156867	0.147239	0.157715	0.232898	0.201502	0.268382	0.288735	0.180409	0.212154	0.201832	0.221652	0.187861	0.216654	0.202797	0.208501	0.225548	0.226116	0.260431	0.171684	0.197761	0.219105	0.224459	0.145371	0.214217	0.257083	0.244664	0.194673	0.180993
142	0.149567	0.145355	0.125835	0.162916	0.138499	0.148356	0.222725	0.192913	0.258362	0.28194	0.178014	0.200712	0.194108	0.214409	0.177201	0.205631	0.191977	0.198436	0.215146	0.20594	0.24013	0.153651	0.187039	0.204074	0.207748	0.135759	0.19969	0.227514	0.221347	0.170184	0.153443
143	0.131577	0.130311	0.111025	0.149272	0.13256	0.137978	0.210002	0.184451	0.25236	0.276356	0.166434	0.191962	0.189445	0.20768	0.168937	0.194337	0.180371	0.189985	0.203784	0.193643	0.22762	0.136731	0.175814	0.195038	0.198748	0.12842	0.193063	0.206562	0.201225	0.164682	0.143853
144	0.121467	0.122574	0.104133	0.145845	0.122811	0.139043	0.206111	0.180864	0.254162	0.273984	0.173393	0.195166	0.189181	0.20698	0.167208	0.191351	0.17706	0.184345	0.200628	0.191843	0.224966	0.133788	0.171349	0.197062	0.198864	0.132968	0.197593	0.226246	0.232207	0.15439	0.153966
145	0.125407	0.123362	0.110094	0.148533	0.125613	0.138765	0.205933	0.185966	0.255631	0.279064	0.191482	0.211481	0.192083	0.210888	0.170825	0.193967	0.182635	0.188112	0.205093	0.201158	0.23883	0.132609	0.178632	0.207072	0.205278	0.143872	0.204763	0.243734	0.231568	0.156874	0.156059
146	0.123028	0.128878	0.11503	0.155321	0.134801	0.145159	0.215055	0.190867	0.259526	0.283487	0.209852	0.219047	0.193069	0.209971	0.172078	0.195212	0.186104	0.189394	0.208828	0.225608	0.261183	0.142878	0.192681	0.234879	0.224228	0.156585	0.210267	0.280822	0.255523	0.162198	0.172449
147	0.147262	0.142203	0.130585	0.172325	0.15766	0.158549	0.228426	0.195793	0.264696	0.291157	0.23769	0.235147	0.194531	0.209939	0.176266	0.19781	0.194219	0.191393	0.213728	0.295569	0.328964	0.169253	0.229366	0.302507	0.280909	0.179737	0.212794	0.327373	0.29992	0.181718	0.173147
148	0.170827	0.168781	0.161508	0.19941	0.183097	0.188387	0.24817	0.211732	0.269477	0.303855	0.281503	0.263039	0.19375	0.210468	0.176964	0.201851	0.197181	0.19526	0.217022	0.373402	0.413478	0.195572	0.27746	0.374477	0.344529	0.199891	0.208919	0.370966	0.330903	0.188462	0.173495
149	0.175287	0.186404	0.184607	0.207543	0.197029	0.19302	0.24902	0.210343	0.272346	0.298423	0.286546	0.274024	0.188497	0.208846	0.180913	0.203673	0.199685	0.19861	0.214488	0.396588	0.426729	0.200206	0.299003	0.393183	0.365558	0.196894	0.202722	0.377725	0.343679	0.191479	0.180296
150	0.207699	0.218641	0.226708	0.238997	0.218431	0.210812	0.256868	0.21153	0.271404	0.29341	0.309256	0.294431	0.184283	0.203428	0.180215	0.205676	0.207789	0.204434	0.21958	0.410451	0.44357	0.204166	0.330932	0.414843	0.385485	0.197308	0.197312	0.356351	0.307586	0.18722	0.160592
151	0.2384	0.250019	0.280823	0.235636	0.248723	0.230967	0.268137	0.215294	0.264987	0.292872	0.344447	0.320654	0.181958	0.206008	0.186148	0.20398	0.215838	0.216899	0.220944	0.422761	0.446579	0.202329	0.355267	0.427577	0.396217	0.20077	0.197649	0.31149	0.290019	0.162553	0.14734
152	0.211267	0.226951	0.243939	0.219573	0.220747	0.208032	0.251926	0.20236	0.252263	0.27686	0.315905	0.294701	0.174171	0.199297	0.173997	0.193597	0.207143	0.206749	0.214458	0.347586	0.375036	0.162261	0.305155	0.35518	0.336613	0.171934	0.182018	0.295607	0.257759	0.15439	0.134612
153	0.176403	0.172721	0.162905	0.180189	0.167895	0.175924	0.220824	0.188139	0.239152	0.260764	0.243325	0.239993	0.167215	0.19012	0.161815	0.182492	0.191892	0.189362	0.201045	0.263769	0.28704	0.116145	0.229994	0.270553	0.257526	0.148937	0.165993	0.276598	0.238595	0.146759	0.128857
154	0.159454	0.155742	0.131144	0.163857	0.146343	0.160727	0.218856	0.18531	0.23279	0.256509	0.210359	0.217297	0.163681	0.185081	0.159261	0.181491	0.187301	0.18463	0.198106	0.227744	0.257185	0.095168	0.202689	0.237997	0.228857	0.149764	0.163391	0.272543	0.246899	0.139128	0.122929
155	0.159082	0.14951	0.12984	0.168561	0.146791	0.158549	0.218991	0.182102	0.233248	0.255063	0.228899	0.218454	0.164707	0.18486	0.157215	0.180923	0.19328	0.182045	0.201153	0.228823	0.258625	0.0903954	0.20257	0.240513	0.232366	0.158601	0.167378	0.306336	0.24658	0.149243	0.135483
156	0.165475	0.15345	0.129654	0.177702	0.156054	0.160356	0.219304	0.193014	0.23954	0.261219	0.248932	0.243116	0.166236	0.185488	0.15677	0.177829	0.193452	0.181217	0.201944	0.251424	0.27711	0.0941679	0.21363	0.263027	0.249752	0.175086	0.175896	0.32129	0.283631	0.167167	0.130775
157	0.175139	0.174297	0.152567	0.194773	0.171929	0.183291	0.23216	0.195843	0.245098	0.270452	0.273247	0.26312	0.167418	0.186852	0.159546	0.183277	0.195746	0.183174	0.205594	0.319448	0.343053	0.112307	0.258853	0.33247	0.309889	0.201028	0.181774	0.378992	0.322598	0.177637	0.145074
158	0.195953	0.20374	0.185539	0.228714	0.205209	0.208959	0.246381	0.209004	0.258015	0.282007	0.320103	0.291254	0.168238	0.187575	0.167065	0.186723	0.195163	0.185733	0.204894	0.41247	0.437831	0.13378	0.315401	0.423639	0.385725	0.252655	0.187128	0.428246	0.364121	0.188817	0.152048
159	0.214984	0.217208	0.215344	0.244911	0.222913	0.221422	0.261228	0.214511	0.256255	0.285236	0.336276	0.304285	0.167269	0.187404	0.164797	0.188545	0.195618	0.187843	0.205479	0.458765	0.483796	0.142097	0.347938	0.46639	0.424611	0.255962	0.181961	0.449282	0.361246	0.18793	0.159372
160	0.21424	0.203597	0.219722	0.236174	0.214771	0.215214	0.251904	0.207993	0.251723	0.276087	0.320047	0.29077	0.159535	0.178447	0.164432	0.183548	0.186647	0.18137	0.19708	0.436501	0.461947	0.131243	0.340212	0.449641	0.407162	0.233069	0.170542	0.426979	0.361885	0.170893	0.141761
161	0.199075	0.196505	0.202118	0.221522	0.200951	0.202102	0.238868	0.192534	0.23832	0.263624	0.305649	0.284927	0.152677	0.174403	0.158293	0.184423	0.185025	0.181175	0.191777	0.391291	0.414177	0.114397	0.314878	0.402919	0.364065	0.201183	0.157962	0.384821	0.315252	0.155632	0.140191
162	0.203759	0.200946	0.189637	0.200015	0.193107	0.188156	0.229477	0.18675	0.231515	0.250707	0.272346	0.258812	0.148027	0.170363	0.153963	0.180724	0.185898	0.180468	0.191373	0.353281	0.368481	0.100892	0.293619	0.369762	0.33783	0.190744	0.150586	0.361588	0.283631	0.147824	0.115082
163	0.222046	0.224157	0.195039	0.203712	0.199307	0.197329	0.233949	0.193671	0.226997	0.245106	0.244226	0.242497	0.147537	0.169952	0.154137	0.179344	0.195544	0.187663	0.196139	0.352072	0.367062	0.0978185	0.297727	0.362881	0.337102	0.206041	0.142312	0.352971	0.287144	0.142855	0.111246
164	0.275643	0.256323	0.220188	0.222934	0.230906	0.234581	0.251524	0.203876	0.234038	0.250269	0.248763	0.2387	0.150146	0.173278	0.158706	0.182303	0.20998	0.194416	0.20338	0.406136	0.422108	0.102437	0.330872	0.416725	0.379284	0.242888	0.149987	0.380259	0.282673	0.162553	0.12537
165	0.336525	0.307616	0.257538	0.245382	0.267735	0.282766	0.276388	0.226939	0.24981	0.263657	0.271444	0.253616	0.156197	0.17978	0.16835	0.187508	0.224831	0.202782	0.213728	0.540783	0.551222	0.127796	0.419547	0.553741	0.498119	0.303765	0.160096	0.402056	0.332819	0.193253	0.133042
166	0.389007	0.363781	0.314354	0.30298	0.336499	0.337438	0.311739	0.254068	0.262852	0.284564	0.321287	0.281454	0.161594	0.190951	0.175076	0.192451	0.235343	0.214678	0.222404	0.788009	0.796123	0.169725	0.583825	0.783872	0.703015	0.399628	0.174043	0.461279	0.355177	0.250218	0.163033
167	0.463939	0.41837	0.371171	0.355605	0.402798	0.402165	0.349526	0.276853	0.287759	0.297077	0.36248	0.310397	0.169506	0.197549	0.187703	0.198973	0.24217	0.22209	0.224395	1.03326	1.0602	0.213134	0.766472	1.02568	0.924862	0.484225	0.189375	0.493974	0.397339	0.288904	0.174367
168	0.465352	0.424531	0.395853	0.378927	0.420427	0.413516	0.359029	0.288776	0.289477	0.308077	0.391444	0.323131	0.169088	0.194616	0.187972	0.200245	0.238305	0.220745	0.222893	1.06074	1.0699	0.205564	0.797349	1.04182	0.949009	0.503088	0.190517	0.532667	0.394464	0.295647	0.185352
169	0.406105	0.359913	0.362788	0.35332	0.377137	0.3733	0.326988	0.261545	0.280953	0.298372	0.376088	0.314031	0.162403	0.188082	0.177677	0.19339	0.220775	0.206871	0.214741	0.861893	0.884571	0.165034	0.663828	0.860875	0.778051	0.437146	0.181325	0.52574	0.390312	0.264237	0.1653
170	0.321658	0.3069	0.32106	0.317027	0.310951	0.310566	0.299061	0.235931	0.261785	0.285304	0.350251	0.294647	0.155613	0.177521	0.164511	0.182853	0.201428	0.190876	0.200031	0.658193	0.684022	0.123796	0.519479	0.663539	0.600367	0.351515	0.158524	0.479189	0.361246	0.215968	0.142981
171	0.276907	0.267499	0.289113	0.296595	0.275541	0.269145	0.270686	0.217769	0.24288	0.265154	0.315426	0.268989	0.149747	0.170874	0.159483	0.177477	0.190127	0.180283	0.190498	0.560677	0.58054	0.10512	0.450886	0.570456	0.515967	0.301388	0.152009	0.459082	0.356774	0.181186	0.139843
172	0.29051	0.274233	0.286412	0.281339	0.273524	0.272063	0.263665	0.215622	0.237281	0.260193	0.28742	0.257412	0.14238	0.166129	0.15244	0.173471	0.187466	0.18128	0.186841	0.516931	0.530158	0.0936313	0.420102	0.5358	0.477854	0.299217	0.14409	0.428415	0.340165	0.17675	0.132519
173	0.341208	0.324165	0.305133	0.28974	0.317001	0.310519	0.278713	0.227671	0.240399	0.261589	0.272937	0.24597	0.140562	0.166219	0.158309	0.180264	0.203579	0.19056	0.192863	0.532738	0.539282	0.0942818	0.433682	0.552308	0.490452	0.342937	0.143229	0.428668	0.349109	0.174265	0.122755
174	0.462899	0.433557	0.382813	0.331007	0.38838	0.389053	0.318603	0.252704	0.25997	0.273833	0.272937	0.248177	0.142633	0.172247	0.169587	0.184739	0.222801	0.207789	0.204369	0.621845	0.634393	0.105551	0.507626	0.651834	0.574727	0.418594	0.156614	0.423937	0.336333	0.211709	0.137401
175	0.570613	0.546102	0.489927	0.388336	0.484821	0.480883	0.370567	0.299461	0.288008	0.294117	0.306861	0.274831	0.153447	0.183929	0.185529	0.198522	0.249856	0.229971	0.220407	0.79975	0.807913	0.12604	0.64587	0.815542	0.727384	0.504638	0.166873	0.467362	0.371467	0.245426	0.155884
176	0.639896	0.600834	0.539944	0.426511	0.541595	0.546907	0.404509	0.321438	0.299997	0.313879	0.33715	0.297716	0.159976	0.192944	0.196221	0.20472	0.260666	0.239103	0.226043	0.969637	0.981917	0.146252	0.780442	0.97401	0.87225	0.565515	0.177955	0.514419	0.370509	0.308779	0.172101
177	0.635138	0.582208	0.533331	0.433904	0.547497	0.55015	0.404576	0.320301	0.302298	0.316301	0.364762	0.310208	0.162152	0.191873	0.196554	0.207029	0.261246	0.23962	0.229391	1.0565	1.06663	0.154797	0.848426	1.05912	0.952341	0.59554	0.186061	0.550578	0.411712	0.315168	0.185701
178	0.581838	0.530699	0.506599	0.417236	0.502227	0.502567	0.378236	0.312218	0.29588	0.306075	0.375976	0.311231	0.157416	0.183517	0.192033	0.200435	0.245177	0.22602	0.221047	0.995034	1.00019	0.139382	0.80487	0.993876	0.896886	0.55952	0.176214	0.528612	0.416184	0.318185	0.179773
179	0.480442	0.440578	0.432458	0.368173	0.426366	0.431122	0.346866	0.27751	0.278653	0.292485	0.369552	0.308001	0.153285	0.17579	0.178597	0.193227	0.227903	0.210474	0.211073	0.834064	0.844227	0.115673	0.690544	0.835386	0.759705	0.466758	0.164907	0.509434	0.406601	0.275949	0.159197
180	0.397184	0.378754	0.398834	0.349892	0.372394	0.366396	0.322963	0.253841	0.263074	0.275986	0.356478	0.300812	0.148805	0.170209	0.169825	0.186092	0.208813	0.193424	0.19909	0.678664	0.695661	0.090314	0.573407	0.690745	0.631017	0.389809	0.14892	0.488567	0.376258	0.228035	0.134437
181	0.358083	0.337991	0.362415	0.328318	0.338964	0.324002	0.295103	0.229818	0.244918	0.266079	0.32371	0.278358	0.146201	0.166472	0.160879	0.179227	0.194924	0.181687	0.187095	0.592848	0.615682	0.0793459	0.500991	0.606578	0.547062	0.337407	0.135516	0.442777	0.327709	0.193786	0.129904
182	0.344479	0.335556	0.356268	0.316019	0.338927	0.326226	0.286942	0.229035	0.243892	0.257502	0.299423	0.262635	0.140843	0.161601	0.157548	0.178649	0.192193	0.178901	0.182467	0.550105	0.569255	0.0724675	0.471292	0.570817	0.515887	0.321852	0.131941	0.42757	0.32675	0.179234	0.12136
183	0.390494	0.371303	0.372382	0.325159	0.357453	0.352126	0.300827	0.236664	0.242506	0.258898	0.285898	0.24675	0.136496	0.157891	0.1575	0.176376	0.193159	0.184055	0.184102	0.551788	0.567203	0.0720529	0.475453	0.578584	0.51666	0.351774	0.134786	0.413968	0.322279	0.175507	0.117872
184	0.451153	0.439073	0.408614	0.357487	0.403134	0.396327	0.318066	0.251391	0.253414	0.269325	0.280094	0.246831	0.134771	0.161171	0.165257	0.181347	0.208185	0.194215	0.187137	0.599422	0.612146	0.0757116	0.520603	0.628664	0.559473	0.400403	0.138699	0.424613	0.315252	0.188639	0.127637
185	0.514191	0.498534	0.467479	0.376239	0.450159	0.455725	0.344719	0.268416	0.267648	0.276373	0.291364	0.259377	0.13916	0.167891	0.176123	0.18915	0.221722	0.204233	0.200055	0.682807	0.695844	0.081655	0.589891	0.710852	0.632217	0.451254	0.145944	0.459927	0.329625	0.204611	0.139319
186	0.554557	0.537147	0.477632	0.399627	0.488893	0.489084	0.361511	0.288902	0.271099	0.282041	0.301705	0.270524	0.140734	0.17034	0.181262	0.193741	0.234055	0.213491	0.205546	0.758318	0.770718	0.0877448	0.653079	0.776138	0.703539	0.494819	0.158486	0.467953	0.372425	0.235311	0.142807
187	0.559834	0.522533	0.501197	0.39667	0.495765	0.489825	0.367459	0.291883	0.277696	0.284665	0.330951	0.279947	0.143489	0.172613	0.183324	0.195744	0.239447	0.216414	0.210524	0.798382	0.805334	0.0907206	0.685696	0.82204	0.732102	0.517713	0.16384	0.476063	0.368273	0.262817	0.161987
188	0.555895	0.511142	0.488157	0.404735	0.473765	0.485795	0.367414	0.287412	0.274841	0.28384	0.346701	0.29252	0.144541	0.169233	0.181405	0.194734	0.235031	0.213201	0.20945	0.783111	0.787225	0.0880538	0.680649	0.802349	0.717487	0.502519	0.158449	0.483075	0.374022	0.25217	0.152397
189	0.499175	0.479621	0.467573	0.383968	0.45113	0.444883	0.351248	0.27511	0.26622	0.274422	0.34749	0.301377	0.143158	0.164809	0.179565	0.18942	0.22634	0.204761	0.204846	0.723214	0.726376	0.0785735	0.636159	0.74215	0.669832	0.457559	0.151709	0.481639	0.369551	0.233537	0.142807
190	0.459479	0.442942	0.441586	0.355941	0.422295	0.420003	0.338727	0.264071	0.258833	0.269309	0.357943	0.301512	0.139909	0.158844	0.175219	0.185244	0.21473	0.194263	0.199035	0.647009	0.654608	0.0684835	0.576827	0.673253	0.605058	0.424382	0.14205	0.451732	0.348789	0.222712	0.145074
191	0.428629	0.420591	0.433855	0.360511	0.395066	0.394288	0.319631	0.247955	0.254606	0.26502	0.339826	0.29042	0.137772	0.157538	0.165701	0.182871	0.203315	0.188112	0.189219	0.58839	0.598272	0.063841	0.533039	0.615723	0.547764	0.385003	0.136303	0.433568	0.328347	0.192544	0.131299
192	0.43807	0.43585	0.453601	0.359369	0.416543	0.408929	0.328262	0.252502	0.257447	0.268098	0.330585	0.282693	0.137613	0.155003	0.169651	0.180553	0.20018	0.185506	0.185689	0.567636	0.581861	0.0601497	0.517495	0.600353	0.533895	0.390378	0.130462	0.432554	0.333458	0.194141	0.120488
193	0.490478	0.484779	0.479681	0.382623	0.446723	0.433856	0.341298	0.268972	0.260482	0.271192	0.315032	0.275827	0.138333	0.15884	0.173157	0.184892	0.203106	0.192089	0.184705	0.585381	0.596477	0.0609953	0.532272	0.612485	0.547417	0.412392	0.130275	0.41042	0.323876	0.195028	0.129206
194	0.542588	0.540012	0.521781	0.404735	0.486988	0.479215	0.367884	0.282815	0.272568	0.281099	0.30193	0.26592	0.138719	0.162911	0.175409	0.187779	0.209305	0.195529	0.188313	0.63114	0.640551	0.0634101	0.565814	0.65435	0.587725	0.437095	0.132615	0.425711	0.325473	0.209935	0.135309
195	0.598118	0.578697	0.548234	0.43014	0.514217	0.52147	0.384832	0.293904	0.280025	0.290349	0.304748	0.26705	0.141172	0.16771	0.179708	0.193669	0.21967	0.205272	0.194576	0.679997	0.694156	0.0668656	0.615998	0.702341	0.633763	0.463347	0.135722	0.43737	0.343998	0.218808	0.130427
196	0.610756	0.592595	0.549817	0.435988	0.53674	0.538335	0.387337	0.30277	0.284418	0.290333	0.307875	0.270766	0.141992	0.169021	0.18618	0.194274	0.225892	0.209166	0.199247	0.714112	0.72126	0.0681258	0.645651	0.737807	0.659713	0.476784	0.137632	0.429006	0.329306	0.228568	0.148387
197	0.602876	0.578626	0.548234	0.424629	0.530838	0.529718	0.381009	0.297289	0.281466	0.288752	0.317089	0.271843	0.140222	0.168171	0.185577	0.195753	0.226659	0.210047	0.201805	0.716619	0.723076	0.0691746	0.653529	0.735225	0.667194	0.467223	0.14278	0.436018	0.357413	0.234246	0.142632
198	0.576635	0.556633	0.538267	0.421134	0.501331	0.503586	0.376738	0.286654	0.277627	0.282579	0.320357	0.279085	0.139074	0.163973	0.182595	0.19191	0.228766	0.207303	0.201763	0.692912	0.695994	0.0656216	0.631185	0.715359	0.641234	0.448567	0.137725	0.450465	0.330903	0.246491	0.152571
199	0.532404	0.514581	0.506785	0.398485	0.478397	0.480003	0.349705	0.283648	0.265319	0.273816	0.315454	0.27012	0.136833	0.160588	0.180025	0.188852	0.221414	0.20187	0.19696	0.66138	0.662023	0.0627027	0.605905	0.684565	0.61571	0.425829	0.131978	0.43002	0.328986	0.242232	0.134263
200	0.499844	0.496169	0.501197	0.38511	0.459871	0.450119	0.342237	0.265132	0.260635	0.267038	0.319315	0.27467	0.137034	0.157064	0.174203	0.186425	0.215148	0.196995	0.197545	0.635069	0.636026	0.0590928	0.587655	0.657162	0.593402	0.400661	0.129002	0.417685	0.32675	0.221647	0.131822
201	0.501554	0.501829	0.499893	0.364544	0.457293	0.446644	0.343668	0.265107	0.260746	0.26766	0.308101	0.262608	0.135645	0.155441	0.174489	0.185614	0.209323	0.193034	0.188881	0.622793	0.626053	0.056426	0.584004	0.64503	0.583292	0.403607	0.128197	0.408561	0.30567	0.214726	0.142458
202	0.522666	0.512431	0.516938	0.384505	0.471151	0.467076	0.348856	0.273797	0.263809	0.269847	0.30579	0.254181	0.135123	0.155387	0.175361	0.185478	0.205833	0.193962	0.188959	0.622511	0.625774	0.0558162	0.585935	0.645697	0.588151	0.407586	0.127916	0.400451	0.308544	0.207628	0.129381
203	0.581318	0.563223	0.547675	0.402517	0.508129	0.506598	0.369963	0.287387	0.272138	0.276844	0.291054	0.253724	0.134813	0.157787	0.180818	0.188978	0.209815	0.199227	0.189025	0.632706	0.63206	0.0565723	0.597597	0.658245	0.591927	0.433064	0.129095	0.394284	0.322279	0.213839	0.131996
204	0.63157	0.621322	0.586142	0.420261	0.553399	0.548621	0.386174	0.304538	0.281979	0.287995	0.283644	0.24255	0.13666	0.161461	0.182166	0.192235	0.216253	0.204402	0.19264	0.648403	0.651674	0.0576537	0.61537	0.666843	0.60719	0.45544	0.127336	0.395213	0.309503	0.236553	0.135483
205	0.686728	0.651769	0.620605	0.452656	0.57749	0.590876	0.404934	0.321867	0.292928	0.29257	0.275868	0.243277	0.136663	0.162871	0.18702	0.196222	0.224772	0.21213	0.196121	0.663846	0.665623	0.0586131	0.631794	0.680922	0.620294	0.461177	0.131716	0.40383	0.316849	0.234779	0.143853
206	0.685688	0.66058	0.633458	0.453462	0.580665	0.600282	0.404643	0.322574	0.29692	0.303586	0.275727	0.245377	0.136154	0.161858	0.191272	0.196024	0.227481	0.212916	0.200363	0.667041	0.667063	0.0579464	0.636477	0.682617	0.620996	0.449032	0.13005	0.415489	0.324515	0.239038	0.157802
207	0.656101	0.65184	0.607658	0.461796	0.574876	0.586011	0.404621	0.315299	0.293261	0.296808	0.275248	0.240397	0.136506	0.160747	0.189162	0.194391	0.229181	0.210342	0.202378	0.657313	0.661013	0.0566861	0.632402	0.677815	0.614137	0.443244	0.127055	0.40797	0.329306	0.255719	0.154141
208	0.626515	0.607783	0.585304	0.435652	0.539392	0.541718	0.390534	0.306408	0.281217	0.286145	0.276375	0.235874	0.134774	0.155419	0.179565	0.189114	0.226802	0.206955	0.199862	0.644982	0.641722	0.0534908	0.613776	0.657041	0.606275	0.423142	0.126456	0.410335	0.307586	0.237263	0.146992
209	0.556712	0.556346	0.540037	0.41065	0.504842	0.50391	0.368622	0.285164	0.272693	0.269393	0.271078	0.232508	0.13189	0.152301	0.174917	0.187824	0.221785	0.20284	0.196344	0.625039	0.622377	0.0529542	0.595407	0.642437	0.590994	0.385003	0.120053	0.392509	0.307267	0.224309	0.162685
210	0.539763	0.523965	0.522247	0.390689	0.485344	0.476528	0.349683	0.273999	0.258306	0.263405	0.268655	0.230704	0.130285	0.148663	0.173934	0.182754	0.21157	0.196373	0.190274	0.626173	0.616832	0.0514419	0.593773	0.639866	0.59111	0.369086	0.114961	0.372909	0.298323	0.22005	0.148038
211	0.525193	0.515942	0.510232	0.387328	0.474363	0.469717	0.345725	0.267355	0.255437	0.260479	0.258906	0.226666	0.129135	0.147176	0.169112	0.181347	0.207517	0.193651	0.18704	0.630831	0.632361	0.0523038	0.600606	0.650543	0.597231	0.366295	0.115635	0.370628	0.288422	0.216323	0.133391
212	0.524673	0.525112	0.526997	0.376037	0.47836	0.472914	0.345189	0.268265	0.252319	0.258393	0.257187	0.21342	0.13057	0.1486	0.173458	0.184684	0.205172	0.194542	0.186021	0.646844	0.641969	0.0525314	0.627316	0.663058	0.609722	0.370068	0.113183	0.352464	0.268619	0.225019	0.141935
213	0.551211	0.558209	0.548792	0.391092	0.495877	0.49849	0.351159	0.276853	0.261688	0.266231	0.243832	0.206823	0.130695	0.148875	0.178359	0.184793	0.206192	0.198789	0.18307	0.652834	0.648708	0.0530193	0.637681	0.667685	0.619503	0.379577	0.112921	0.371895	0.300559	0.236199	0.142284
214	0.623467	0.594458	0.571519	0.39499	0.526692	0.528235	0.367347	0.284987	0.268091	0.271091	0.242846	0.204831	0.129925	0.149965	0.182198	0.186976	0.210153	0.20426	0.186268	0.65392	0.643678	0.0509948	0.63612	0.658157	0.614715	0.393271	0.114512	0.368601	0.285228	0.238683	0.140366
215	0.621237	0.607854	0.596202	0.40991	0.546862	0.538011	0.374905	0.293626	0.273913	0.274304	0.232759	0.193739	0.130137	0.14963	0.184435	0.19191	0.215772	0.208686	0.190884	0.643787	0.638358	0.0512305	0.631787	0.649996	0.604622	0.393427	0.113539	0.368263	0.293213	0.23886	0.149084
216	0.662866	0.624618	0.591638	0.413069	0.549701	0.553996	0.386778	0.300421	0.276934	0.2775	0.225631	0.193523	0.127814	0.146598	0.182404	0.187679	0.219696	0.206459	0.190238	0.625781	0.61939	0.0493524	0.611368	0.633511	0.59286	0.391669	0.112809	0.368347	0.292255	0.250395	0.144202
217	0.634841	0.594243	0.576083	0.401442	0.541708	0.549131	0.380472	0.297541	0.277502	0.277954	0.2227	0.193927	0.125964	0.14381	0.17533	0.187481	0.22086	0.208237	0.194317	0.612839	0.598014	0.0488971	0.601942	0.61662	0.572853	0.379577	0.109364	0.362687	0.300879	0.24241	0.152746
218	0.590313	0.567522	0.564068	0.398283	0.523517	0.529718	0.36728	0.286427	0.271182	0.272672	0.219291	0.193012	0.12359	0.140895	0.172046	0.185505	0.219564	0.203189	0.189351	0.586267	0.584473	0.0467262	0.584381	0.602202	0.558087	0.350689	0.106631	0.344523	0.288741	0.224309	0.14333
219	0.554854	0.544526	0.539758	0.380876	0.48639	0.489362	0.347827	0.27559	0.262187	0.260243	0.219516	0.183212	0.121403	0.136923	0.167018	0.175979	0.214851	0.199132	0.186914	0.572562	0.566354	0.0458888	0.562698	0.586537	0.541562	0.332033	0.100584	0.346297	0.290019	0.222357	0.143504
220	0.508393	0.488361	0.511815	0.368913	0.443809	0.461516	0.325825	0.254397	0.249588	0.249042	0.209486	0.180843	0.118986	0.134695	0.16578	0.176539	0.204673	0.191652	0.185472	0.56381	0.559336	0.0457912	0.557202	0.578748	0.538684	0.311568	0.0986935	0.334554	0.26798	0.197867	0.137925
221	0.471001	0.464935	0.502221	0.339139	0.438991	0.430381	0.320682	0.246894	0.242118	0.245863	0.210472	0.180062	0.117611	0.132065	0.160435	0.175339	0.198106	0.185727	0.18161	0.572843	0.563817	0.044344	0.557718	0.58506	0.543615	0.291775	0.0962973	0.312673	0.254565	0.219517	0.145771
222	0.473826	0.470165	0.472602	0.338668	0.431558	0.422922	0.312633	0.240807	0.235881	0.238496	0.203879	0.173304	0.11723	0.129214	0.159594	0.170486	0.195511	0.186909	0.175962	0.579088	0.566042	0.0446367	0.570345	0.583386	0.548776	0.298339	0.0967279	0.312504	0.259037	0.20816	0.136355
223	0.485348	0.467299	0.490765	0.331679	0.435219	0.433393	0.31118	0.243484	0.234398	0.233349	0.194778	0.166385	0.115701	0.130872	0.159578	0.170332	0.194051	0.185601	0.173826	0.580098	0.56616	0.0446855	0.572614	0.585224	0.549301	0.295755	0.0941819	0.299662	0.239872	0.207982	0.12537
224	0.507873	0.504838	0.487412	0.335846	0.452288	0.452482	0.317552	0.24452	0.236879	0.2389	0.190862	0.160058	0.116429	0.130384	0.159308	0.17321	0.194241	0.190159	0.175305	0.576972	0.563785	0.0455473	0.574598	0.580203	0.545631	0.284592	0.094444	0.308617	0.248816	0.194673	0.134088
225	0.517091	0.505339	0.497937	0.345188	0.460879	0.459663	0.317641	0.247602	0.241328	0.240783	0.180437	0.15322	0.11632	0.128455	0.162164	0.171712	0.197655	0.19238	0.176692	0.564634	0.549599	0.0440431	0.567249	0.566999	0.538577	0.298855	0.0920852	0.303295	0.254565	0.220582	0.144899
226	0.520659	0.519667	0.513771	0.349288	0.460169	0.468559	0.327033	0.25566	0.244031	0.244484	0.174858	0.15217	0.114188	0.12784	0.161593	0.172885	0.200709	0.195471	0.179209	0.550764	0.532845	0.0418642	0.55103	0.552154	0.518819	0.293998	0.0914487	0.307857	0.258717	0.217033	0.137576
227	0.526457	0.513721	0.503432	0.3343	0.455986	0.461377	0.324573	0.25326	0.238154	0.243172	0.174041	0.148858	0.112379	0.124406	0.159023	0.170729	0.202173	0.193767	0.179504	0.530705	0.517466	0.0411405	0.534659	0.535089	0.510041	0.284489	0.0908684	0.306843	0.250093	0.214903	0.141063
228	0.499696	0.496528	0.498309	0.344045	0.45057	0.449702	0.323209	0.25427	0.241647	0.235452	0.162714	0.148373	0.108883	0.12079	0.154391	0.16547	0.200228	0.190217	0.176095	0.516766	0.50213	0.0398559	0.520736	0.524073	0.489057	0.264954	0.0885658	0.297297	0.259356	0.222534	0.137576
229	0.463791	0.472959	0.456302	0.322941	0.421436	0.42445	0.311001	0.239316	0.234911	0.234005	0.1637	0.136796	0.10698	0.119227	0.150647	0.164378	0.196495	0.185965	0.175437	0.508708	0.492307	0.0398722	0.509723	0.512729	0.486498	0.254464	0.0864317	0.293495	0.232526	0.194141	0.143679
230	0.42521	0.440291	0.439257	0.308895	0.403545	0.404481	0.295729	0.230122	0.223296	0.223275	0.157953	0.137335	0.106156	0.116845	0.147554	0.162286	0.191771	0.180093	0.173145	0.497847	0.485698	0.0378639	0.501554	0.502315	0.476379	0.236738	0.0825191	0.287074	0.23061	0.193963	0.148038
231	0.415174	0.411994	0.427522	0.288396	0.37639	0.37418	0.279809	0.221558	0.216255	0.217977	0.159784	0.134104	0.104063	0.111653	0.14067	0.158894	0.185902	0.176485	0.169844	0.49964	0.485343	0.0366525	0.496374	0.501002	0.474736	0.228315	0.0834177	0.273219	0.218472	0.182428	0.133391
232	0.399861	0.399457	0.398554	0.281137	0.359283	0.355971	0.269792	0.206629	0.209492	0.208608	0.155642	0.127616	0.101427	0.111775	0.142748	0.156981	0.180741	0.174723	0.166363	0.497655	0.482517	0.0378477	0.497115	0.494843	0.475642	0.216842	0.0780824	0.263503	0.234123	0.1732	0.125196
233	0.385662	0.372664	0.401256	0.276231	0.366567	0.363106	0.26257	0.209812	0.204821	0.203916	0.145837	0.126969	0.100903	0.110713	0.141336	0.156206	0.17728	0.174027	0.162435	0.493684	0.47796	0.0372379	0.502169	0.497775	0.473403	0.212088	0.0745817	0.259533	0.215598	0.175507	0.127463
234	0.380458	0.384556	0.40228	0.268703	0.360628	0.3594	0.266952	0.206705	0.204253	0.207868	0.144457	0.118973	0.0997704	0.109972	0.143271	0.156927	0.176506	0.174855	0.160787	0.49119	0.472253	0.0380916	0.501474	0.489866	0.470791	0.212553	0.0751995	0.248465	0.23029	0.177105	0.120313
235	0.398522	0.389714	0.405261	0.267897	0.365035	0.354813	0.268495	0.205518	0.207122	0.205513	0.139498	0.116954	0.0999922	0.106886	0.14224	0.158073	0.178484	0.175303	0.163195	0.479635	0.464709	0.0355792	0.48802	0.478215	0.458495	0.209969	0.0767346	0.24931	0.207932	0.182073	0.122231
236	0.406105	0.399386	0.398741	0.276903	0.363317	0.370149	0.268048	0.207135	0.205861	0.205345	0.131721	0.1134	0.0982203	0.105548	0.139401	0.153463	0.17608	0.176781	0.160902	0.461142	0.44688	0.0348068	0.476187	0.463239	0.447212	0.2063	0.0711185	0.254633	0.206654	0.17391	0.131124
237	0.40157	0.396019	0.39576	0.263259	0.368472	0.366859	0.268294	0.21009	0.201855	0.204504	0.125945	0.113804	0.0977898	0.105453	0.13929	0.150802	0.179952	0.178426	0.16264	0.449003	0.435305	0.0344572	0.464049	0.448777	0.426956	0.206455	0.070145	0.251422	0.199947	0.180121	0.125196
238	0.389528	0.385918	0.390172	0.256135	0.357528	0.355879	0.26409	0.205366	0.205112	0.200972	0.127607	0.104516	0.0943714	0.101549	0.136783	0.14916	0.177119	0.175235	0.161596	0.430455	0.414585	0.0322945	0.443194	0.433998	0.415194	0.193225	0.0693962	0.245171	0.207932	0.182606	0.134088
239	0.370274	0.368008	0.359994	0.24975	0.335677	0.343832	0.254453	0.19938	0.199194	0.199038	0.120028	0.109631	0.0926596	0.0991539	0.130248	0.143829	0.175838	0.170049	0.160244	0.420556	0.402172	0.0322945	0.432326	0.424164	0.405012	0.184905	0.0682168	0.243819	0.213681	0.173378	0.128683
240	0.347378	0.339424	0.351704	0.250154	0.321297	0.322566	0.244771	0.191473	0.191238	0.191755	0.116281	0.104031	0.0907964	0.0969442	0.128646	0.144397	0.171745	0.167976	0.157843	0.410354	0.396294	0.0309286	0.418548	0.413574	0.393809	0.168936	0.0626382	0.224219	0.199947	0.152083	0.117872
241	0.31467	0.311413	0.338478	0.231268	0.301874	0.299863	0.234374	0.184426	0.184073	0.188425	0.114421	0.0990233	0.0895099	0.0933245	0.124855	0.139778	0.16752	0.161746	0.155936	0.402186	0.384762	0.0305952	0.417139	0.408848	0.385245	0.158342	0.0628628	0.223627	0.175353	0.150131	0.123801
242	0.294896	0.292787	0.322364	0.220783	0.292125	0.29421	0.224916	0.175711	0.181148	0.185415	0.114703	0.100342	0.0865586	0.0924659	0.12054	0.136991	0.163152	0.159562	0.153281	0.398449	0.379088	0.030579	0.412304	0.400633	0.384064	0.150849	0.0615898	0.20276	0.176311	0.144629	0.122755
243	0.285901	0.284835	0.31305	0.208013	0.278567	0.278735	0.219147	0.174549	0.175258	0.178065	0.110336	0.0953886	0.0859428	0.0900845	0.123443	0.13801	0.159163	0.156972	0.149305	0.391655	0.37955	0.0307578	0.411543	0.391914	0.380919	0.148265	0.0617209	0.202675	0.176311	0.147469	0.113513
244	0.281887	0.285408	0.295074	0.205997	0.274757	0.27248	0.216397	0.167577	0.172153	0.174869	0.107546	0.0908386	0.0853609	0.0902833	0.117828	0.138678	0.157258	0.156075	0.149673	0.386922	0.375058	0.0301806	0.405418	0.389978	0.37931	0.145216	0.0567413	0.205548	0.180463	0.147469	0.1102
245	0.279657	0.283976	0.296564	0.200284	0.273487	0.269237	0.210181	0.16985	0.170213	0.170277	0.100277	0.0892771	0.0846276	0.0902923	0.119001	0.135304	0.15561	0.158908	0.147193	0.381199	0.363806	0.0295383	0.400411	0.382485	0.36602	0.140875	0.0582951	0.202	0.175353	0.14321	0.105667
246	0.286422	0.292143	0.293304	0.199948	0.279389	0.274426	0.211925	0.169421	0.166526	0.169924	0.0981076	0.0884425	0.0828506	0.0885299	0.115179	0.134655	0.156344	0.159367	0.146566	0.369322	0.35524	0.0274324	0.391938	0.369992	0.356212	0.134725	0.0564605	0.199043	0.175353	0.149953	0.109851
247	0.28828	0.284191	0.289113	0.191883	0.269789	0.27665	0.210069	0.166693	0.166873	0.171976	0.0929796	0.0841348	0.0808308	0.0857011	0.118018	0.132426	0.156245	0.15838	0.147242	0.3573	0.342398	0.0279528	0.375467	0.361175	0.347478	0.133278	0.0540081	0.194312	0.179186	0.146049	0.118221
248	0.282631	0.275952	0.286877	0.197461	0.263514	0.26011	0.210404	0.166238	0.166859	0.169066	0.087429	0.0854271	0.0801811	0.0841963	0.115813	0.130505	0.155786	0.156434	0.146385	0.345257	0.329394	0.0267739	0.366399	0.349098	0.33592	0.132761	0.0536899	0.192199	0.181102	0.155454	0.1102
249	0.268358	0.262198	0.271881	0.186237	0.257202	0.255198	0.204256	0.164975	0.16618	0.162961	0.0897676	0.0799348	0.0784014	0.0830124	0.11272	0.129242	0.155	0.153749	0.147151	0.332823	0.320087	0.0260096	0.352574	0.337578	0.325694	0.122219	0.0542327	0.198451	0.169604	0.133627	0.110549
250	0.252673	0.251523	0.259028	0.187649	0.247677	0.2457	0.198442	0.155881	0.16205	0.163331	0.0878235	0.0790194	0.0766244	0.0812319	0.108358	0.128349	0.151686	0.150235	0.145836	0.324195	0.310888	0.0251884	0.342348	0.32514	0.315895	0.117568	0.0504325	0.182906	0.165132	0.134337	0.105492
251	0.232007	0.233614	0.251856	0.17004	0.234193	0.230781	0.189521	0.149592	0.155716	0.157898	0.0849496	0.0735271	0.0753353	0.0784709	0.106311	0.125643	0.149821	0.147292	0.142228	0.313732	0.298776	0.0246355	0.33367	0.317045	0.307473	0.106819	0.048729	0.179696	0.181102	0.130433	0.10462
252	0.217585	0.223728	0.22708	0.165671	0.220822	0.220774	0.180577	0.14555	0.153747	0.152684	0.0821038	0.0725309	0.0742419	0.0761978	0.105074	0.12327	0.145435	0.141156	0.14023	0.309136	0.293961	0.0236436	0.327671	0.309234	0.302107	0.105424	0.0486354	0.175387	0.164493	0.12227	0.0988663
253	0.201752	0.213483	0.223261	0.159958	0.214248	0.208356	0.178028	0.139715	0.147219	0.151844	0.0822729	0.0746578	0.0724701	0.0745304	0.100585	0.121583	0.140678	0.143024	0.1376	0.303022	0.287331	0.0240664	0.323775	0.304312	0.29627	0.0984471	0.0460145	0.168122	0.159702	0.11872	0.099215
254	0.196399	0.205531	0.219349	0.155321	0.202631	0.207337	0.173511	0.137037	0.142743	0.145906	0.0798216	0.070054	0.0711054	0.0743586	0.102822	0.120898	0.138032	0.139642	0.136309	0.302116	0.286793	0.0233834	0.320071	0.302386	0.293685	0.0959665	0.0454904	0.158998	0.142774	0.115349	0.0941583
255	0.198258	0.206606	0.216648	0.151288	0.198261	0.199692	0.172438	0.134208	0.14277	0.145688	0.0773985	0.0666617	0.0702625	0.0728674	0.100553	0.118643	0.137635	0.141109	0.132809	0.294607	0.279227	0.0232533	0.317465	0.299553	0.291428	0.0920906	0.0424764	0.160434	0.167687	0.109492	0.0945071
256	0.200636	0.202594	0.215065	0.136368	0.197664	0.200063	0.170917	0.128878	0.139042	0.141735	0.0735948	0.0661501	0.0685429	0.0716066	0.0980787	0.1171	0.135385	0.140861	0.133165	0.290932	0.273553	0.022733	0.311849	0.294937	0.285973	0.0906437	0.0448164	0.154604	0.144371	0.117833	0.0976457
257	0.194764	0.200732	0.205285	0.144904	0.195609	0.197978	0.164232	0.130621	0.138737	0.142072	0.0681569	0.064427	0.0679322	0.0714801	0.0985704	0.116144	0.13569	0.140914	0.131554	0.280943	0.269942	0.0227086	0.303495	0.285879	0.280563	0.0882148	0.0444795	0.157308	0.148523	0.117301	0.088753
258	0.18458	0.194284	0.202584	0.141879	0.193704	0.190287	0.163941	0.129889	0.133568	0.139145	0.0693966	0.063377	0.0672016	0.0685202	0.0963179	0.115458	0.136175	0.138867	0.132302	0.273757	0.261387	0.0216516	0.296721	0.273758	0.264838	0.0858893	0.0422892	0.159167	0.12329	0.106476	0.100436
259	0.178038	0.18404	0.194574	0.139594	0.184964	0.187368	0.159335	0.128474	0.135549	0.135966	0.0653957	0.0613309	0.0658055	0.067996	0.0970476	0.113744	0.134934	0.138703	0.133153	0.266166	0.25135	0.0218386	0.285735	0.269284	0.260511	0.0843906	0.0399304	0.154942	0.142454	0.103281	0.0986919
260	0.175808	0.176804	0.183303	0.133747	0.176373	0.180789	0.159134	0.124963	0.132015	0.136521	0.0664945	0.0586924	0.0645086	0.0660529	0.0916543	0.112093	0.134681	0.135417	0.131252	0.253684	0.243537	0.020928	0.278392	0.25655	0.25304	0.0784993	0.0385451	0.149197	0.145009	0.106121	0.0988663
261	0.163691	0.173437	0.175573	0.12958	0.171518	0.169113	0.153253	0.11986	0.130809	0.133006	0.0663536	0.0582616	0.0635457	0.0649593	0.0888308	0.111191	0.132181	0.133233	0.130661	0.247179	0.232596	0.0199849	0.269522	0.251103	0.245115	0.0728147	0.0394624	0.142016	0.132872	0.107186	0.0943327
262	0.155291	0.158465	0.164675	0.118087	0.161321	0.161607	0.147686	0.11309	0.127414	0.126211	0.0642686	0.0600386	0.061693	0.0626637	0.0900839	0.110208	0.129645	0.129334	0.13092	0.238997	0.229523	0.0201068	0.265917	0.242723	0.237501	0.0663549	0.0375155	0.137201	0.132872	0.0995548	0.0878811
263	0.144958	0.15259	0.161322	0.116944	0.153477	0.151507	0.144824	0.113924	0.122299	0.125236	0.0605495	0.0566463	0.061299	0.0624242	0.0860231	0.106564	0.127832	0.127667	0.124856	0.233267	0.222301	0.0195783	0.258966	0.237024	0.23249	0.0668717	0.0355312	0.132977	0.124887	0.0922789	0.0857887
264	0.132915	0.135827	0.15266	0.10982	0.15273	0.147105	0.139904	0.108796	0.122036	0.124563	0.0584081	0.0545732	0.0587861	0.0613894	0.0864355	0.106744	0.12455	0.127583	0.122358	0.231942	0.218582	0.0189035	0.256498	0.234595	0.231966	0.0638743	0.0338838	0.129682	0.119777	0.0931662	0.078814
265	0.133138	0.141343	0.147164	0.110358	0.145596	0.141128	0.136551	0.106068	0.119292	0.122814	0.0576192	0.0516924	0.0580946	0.0595502	0.0843258	0.104841	0.121933	0.125077	0.122184	0.230526	0.218572	0.0189686	0.254653	0.232342	0.226911	0.0655797	0.0340335	0.127992	0.119138	0.0846482	0.0850912
266	0.135071	0.139695	0.153312	0.103771	0.145148	0.144001	0.132951	0.107281	0.118668	0.119584	0.0567457	0.0516655	0.0572387	0.0582261	0.083374	0.102829	0.120909	0.125811	0.120536	0.22692	0.213811	0.0185132	0.252311	0.230449	0.227258	0.0622723	0.0332098	0.134751	0.113069	0.0892621	0.0878811
267	0.137301	0.141128	0.144184	0.105989	0.139844	0.144047	0.131922	0.103593	0.114552	0.117213	0.0533365	0.0524462	0.0569177	0.0589492	0.0822478	0.102621	0.120902	0.123933	0.120331	0.225958	0.20761	0.0188385	0.246279	0.226467	0.222478	0.0586548	0.0335655	0.126725	0.125526	0.0880199	0.0868349
268	0.127935	0.12895	0.141948	0.100613	0.139433	0.134827	0.130692	0.102683	0.114053	0.117717	0.0517868	0.0495655	0.0554642	0.0571145	0.0815339	0.100727	0.120509	0.125468	0.12234	0.21915	0.205922	0.0182937	0.242158	0.221687	0.218986	0.0581897	0.0326482	0.127147	0.118818	0.094231	0.0786397
269	0.130611	0.127517	0.140458	0.101285	0.134129	0.135105	0.127763	0.099753	0.111544	0.110485	0.0515614	0.0521232	0.0554877	0.0565225	0.0811374	0.0995905	0.12085	0.124713	0.12222	0.213064	0.19898	0.0177896	0.236648	0.216808	0.213878	0.0556575	0.0333034	0.127908	0.122332	0.0945859	0.0847425
270	0.118122	0.120926	0.133659	0.0951014	0.128227	0.130426	0.125818	0.102582	0.113083	0.111864	0.0522095	0.0483539	0.0535045	0.0544664	0.077489	0.0982554	0.119206	0.122113	0.121586	0.205109	0.192596	0.0174563	0.230755	0.209949	0.207819	0.0559675	0.030589	0.121571	0.119457	0.0796793	0.0819526
271	0.113141	0.118275	0.126859	0.0901279	0.128377	0.123059	0.122688	0.0994751	0.109673	0.111242	0.0518714	0.0481655	0.0531757	0.0542585	0.0778062	0.0997619	0.119	0.121052	0.120416	0.200327	0.187104	0.0165863	0.221256	0.202477	0.200898	0.0502829	0.0293535	0.12419	0.11786	0.0862453	0.0763729
272	0.110614	0.110324	0.117079	0.0926146	0.117545	0.119445	0.119937	0.0954082	0.106693	0.109863	0.0478422	0.0503462	0.0521659	0.0522296	0.0750461	0.0958288	0.117272	0.119934	0.119305	0.190394	0.178711	0.0167489	0.215515	0.196296	0.194057	0.0515232	0.0289978	0.11363	0.10189	0.0848256	0.0746292
273	0.104295	0.100223	0.11205	0.0842807	0.115864	0.11963	0.117075	0.0910635	0.106236	0.108686	0.0464335	0.0483809	0.0506341	0.051868	0.0726191	0.0946561	0.1154	0.11622	0.115643	0.188807	0.176626	0.0167245	0.210481	0.192544	0.19332	0.0463037	0.0289042	0.115151	0.105403	0.0796793	0.0789884
274	0.0981253	0.100509	0.106741	0.0835413	0.111793	0.109669	0.118193	0.0913918	0.105266	0.106381	0.0468843	0.0466309	0.0494598	0.0509688	0.0729205	0.0926444	0.113025	0.11421	0.112511	0.184919	0.173692	0.0163668	0.209601	0.187917	0.18783	0.0470789	0.0274065	0.113715	0.0961406	0.0754203	0.0667827
275	0.0955978	0.0959958	0.102922	0.0774925	0.108207	0.104387	0.113028	0.0913161	0.102688	0.104531	0.0437849	0.0452847	0.0486561	0.049577	0.0711122	0.092473	0.110074	0.114748	0.113308	0.1827	0.17194	0.0155293	0.205289	0.186451	0.186586	0.043203	0.0268075	0.112447	0.100293	0.0716936	0.0707931
276	0.0980509	0.0962107	0.105157	0.0776269	0.102754	0.103367	0.108914	0.086845	0.0987931	0.105809	0.0462362	0.0451501	0.048129	0.0492561	0.0717467	0.0930052	0.108459	0.114078	0.113042	0.182961	0.172145	0.0158871	0.206473	0.1833	0.183485	0.0466655	0.0270134	0.111771	0.0907108	0.0796793	0.0674801
277	0.091881	0.0949212	0.09249	0.0787023	0.104322	0.10397	0.106521	0.0888911	0.100345	0.100713	0.0416436	0.0431578	0.0470122	0.0472362	0.0702873	0.0914988	0.107805	0.113778	0.112614	0.180927	0.168201	0.0156757	0.205236	0.185247	0.183121	0.0422211	0.0253847	0.114475	0.100612	0.0690317	0.0760241
278	0.0926987	0.0951362	0.0920243	0.0793072	0.105256	0.10207	0.10603	0.0865166	0.097421	0.0987454	0.0424607	0.0435078	0.0462371	0.0473356	0.0698749	0.0907139	0.10902	0.113044	0.111884	0.179189	0.16862	0.0155212	0.203284	0.18376	0.180109	0.0411359	0.025834	0.112954	0.106362	0.0706289	0.0756754
279	0.086826	0.0932019	0.0964019	0.0739304	0.102306	0.0987342	0.104912	0.0849252	0.0934016	0.100209	0.0426861	0.0413808	0.0456683	0.045876	0.0689549	0.0896856	0.10756	0.113973	0.110846	0.176173	0.162268	0.0154562	0.199587	0.182381	0.177479	0.040154	0.0241118	0.114306	0.101251	0.072226	0.0680033
280	0.0854136	0.0893334	0.0926762	0.0742664	0.0996909	0.0959079	0.102609	0.0825255	0.0961043	0.097854	0.0416436	0.0415155	0.0448985	0.0457494	0.0671465	0.0869342	0.107284	0.111847	0.111811	0.171248	0.161301	0.0147813	0.195387	0.172033	0.174512	0.0403607	0.0253473	0.115996	0.104765	0.0743555	0.0664339
281	0.0832578	0.0881872	0.0902546	0.0749385	0.0969643	0.0921087	0.102765	0.0824497	0.0949955	0.0976353	0.0422071	0.0392539	0.0446558	0.044805	0.066163	0.0887113	0.107805	0.11152	0.112186	0.16815	0.153853	0.0151472	0.187972	0.166804	0.168657	0.0397406	0.0240369	0.109828	0.103487	0.0702739	0.0627722
282	0.0772365	0.0775847	0.0823375	0.0657981	0.0896807	0.0938693	0.101647	0.078888	0.0934848	0.096172	0.0399531	0.0406808	0.044006	0.0448637	0.0636092	0.0865373	0.107325	0.109241	0.110731	0.159968	0.148523	0.0144805	0.184003	0.16269	0.165512	0.0370016	0.0231196	0.104675	0.0926272	0.067967	0.0666083
283	0.0773852	0.0734296	0.0775873	0.0657308	0.0842274	0.0847418	0.0980919	0.0754021	0.0931244	0.0923036	0.0405729	0.0424308	0.0424273	0.0438425	0.0623084	0.0867808	0.104359	0.106909	0.108143	0.157082	0.145997	0.0139439	0.183328	0.159496	0.159391	0.0374151	0.021154	0.106871	0.101251	0.0674346	0.0619004
284	0.074486	0.07257	0.075445	0.0630425	0.0827707	0.0848345	0.095923	0.0756547	0.0924869	0.0927409	0.0405729	0.0391731	0.0414383	0.0426675	0.063403	0.0850127	0.103291	0.105042	0.107908	0.154328	0.141956	0.0139683	0.176945	0.158019	0.156966	0.0325056	0.0210042	0.104844	0.10189	0.0638854	0.0585874
285	0.0651938	0.0699193	0.0761901	0.062236	0.0767572	0.0801086	0.0935752	0.0752505	0.0870677	0.0926232	0.0382062	0.0397385	0.040525	0.0419987	0.062594	0.0836055	0.10176	0.103538	0.107298	0.151724	0.137615	0.0134317	0.176747	0.156028	0.154976	0.0346761	0.0212663	0.100535	0.0986959	0.0615784	0.0585874
286	0.0674983	0.0743609	0.0733959	0.0608246	0.0801188	0.0793673	0.0929491	0.072876	0.0879131	0.0904031	0.0361212	0.0372078	0.0405146	0.0409504	0.0612615	0.0832356	0.101133	0.104514	0.105814	0.152205	0.13927	0.0138707	0.176304	0.15395	0.155367	0.0304902	0.021154	0.102225	0.102209	0.0557223	0.0605055
287	0.0674983	0.0703492	0.0761901	0.0596148	0.0793344	0.079182	0.0917641	0.0726992	0.0859727	0.0885361	0.036572	0.0373693	0.0397448	0.0405527	0.0620388	0.081657	0.100578	0.105395	0.106834	0.151779	0.140398	0.0142041	0.173162	0.155635	0.156015	0.0314204	0.019881	0.101042	0.0939048	0.0629981	0.0659108
288	0.0677213	0.0680567	0.0731164	0.0564559	0.0801188	0.0800159	0.0909815	0.0719161	0.0846422	0.0908067	0.0364593	0.0355924	0.0387193	0.0406702	0.0624195	0.0826222	0.10074	0.105796	0.106846	0.151903	0.139291	0.0138788	0.174095	0.154377	0.154309	0.0329707	0.0206672	0.110673	0.090072	0.0605137	0.0681776
289	0.0646735	0.0668389	0.0697633	0.0597492	0.0748522	0.0744561	0.0896399	0.0710825	0.0846561	0.0849537	0.0364029	0.0375308	0.0385627	0.0387316	0.0601194	0.0806827	0.0998405	0.106624	0.105742	0.150618	0.138765	0.0140414	0.174987	0.156313	0.153714	0.0312653	0.0207234	0.10307	0.102529	0.0631756	0.0643415
290	0.0631867	0.0670538	0.0655719	0.0574641	0.0741052	0.0738537	0.088835	0.072775	0.0822583	0.0846509	0.0379244	0.0373424	0.0376468	0.0389304	0.0597863	0.0802136	0.100479	0.104625	0.106164	0.149361	0.137346	0.0136105	0.173162	0.152309	0.153519	0.0326607	0.0196189	0.104844	0.100932	0.054835	0.0605055
291	0.0630381	0.0669105	0.0675279	0.058405	0.076421	0.075985	0.0875605	0.0716383	0.0825771	0.0872915	0.0363184	0.0373424	0.037271	0.0374392	0.0593104	0.0794288	0.0999176	0.103417	0.104945	0.146448	0.133972	0.0139439	0.169901	0.149684	0.150551	0.0319372	0.0180464	0.107209	0.0862391	0.0629981	0.0632953
292	0.0595442	0.0642599	0.06166	0.0553134	0.0713785	0.0731588	0.0871356	0.0697437	0.0812604	0.0837427	0.0364875	0.0375578	0.0366865	0.0369059	0.056582	0.0800242	0.099657	0.1031	0.105597	0.142168	0.128448	0.0132772	0.166223	0.145614	0.147184	0.0309036	0.0189262	0.100282	0.0986959	0.0574969	0.0570181
293	0.0567937	0.0594601	0.0613806	0.0540364	0.0670458	0.0717225	0.0834463	0.0667125	0.080706	0.0854078	0.0370791	0.0356462	0.0360263	0.0367252	0.0565979	0.078635	0.0989706	0.100373	0.103455	0.139262	0.125481	0.0132609	0.16154	0.141227	0.142129	0.0307486	0.0185518	0.10138	0.0859197	0.0635305	0.053182
294	0.062146	0.0566662	0.0583069	0.0519529	0.0659252	0.0670892	0.0844301	0.0689102	0.0786825	0.0822458	0.0356985	0.0354847	0.0344424	0.0349041	0.0555351	0.0781479	0.097128	0.0992969	0.101433	0.136233	0.122085	0.0132203	0.158755	0.135725	0.140308	0.0276479	0.0179528	0.0939454	0.093266	0.0551899	0.0505665
295	0.0570167	0.0563796	0.0549538	0.0534315	0.0668217	0.0675989	0.0798017	0.064237	0.0784468	0.0786633	0.0358394	0.0349193	0.0343928	0.0353333	0.0553765	0.0769842	0.0955644	0.0989593	0.101645	0.132084	0.119409	0.0123096	0.156202	0.136939	0.137252	0.0263559	0.0176158	0.098761	0.0843227	0.0514632	0.051264
296	0.0576114	0.0561647	0.0567235	0.0479875	0.0662614	0.0660699	0.0827755	0.0616857	0.079029	0.0798406	0.034008	0.0347578	0.0331742	0.034303	0.0524736	0.0763256	0.0952084	0.0982735	0.0989536	0.133815	0.12359	0.0121714	0.156103	0.133767	0.137438	0.0265109	0.0164364	0.0983386	0.09646	0.0566096	0.0530077
297	0.0544893	0.056308	0.0566303	0.048122	0.0677928	0.0675525	0.0811656	0.0660557	0.0785161	0.0792015	0.0356704	0.0344347	0.0331272	0.0350984	0.0551385	0.0762174	0.0951863	0.0993022	0.102948	0.133938	0.120033	0.012895	0.156315	0.136895	0.13902	0.0262009	0.0163803	0.102394	0.0849615	0.0505759	0.0493459
298	0.0580575	0.0540872	0.0517869	0.0495334	0.063983	0.0615757	0.078393	0.0648938	0.075855	0.0805302	0.0364311	0.0364001	0.033362	0.0335258	0.0542502	0.074332	0.0956892	0.100558	0.100908	0.139208	0.122762	0.012643	0.158107	0.138471	0.142183	0.0256841	0.0162118	0.101042	0.093266	0.0530604	0.0556232
299	0.0586522	0.0535141	0.0606354	0.0485924	0.0639456	0.0662552	0.0801594	0.0616099	0.0751898	0.078041	0.0350787	0.0338154	0.0319607	0.0328886	0.0550116	0.074774	0.095157	0.0994868	0.0993578	0.139366	0.121043	0.0137894	0.16244	0.140035	0.142449	0.0285781	0.0154817	0.107547	0.0891137	0.0541251	0.0605055
300	0.0611796	0.0557349	0.0526252	0.0532971	0.0624516	0.0654676	0.080942	0.0640097	0.0764787	0.0763422	0.0366002	0.0359424	0.0321486	0.0323283	0.0532509	0.0758836	0.0957736	0.0995818	0.102326	0.139379	0.122096	0.0132934	0.160561	0.140823	0.143151	0.0274412	0.0163241	0.102394	0.0980571	0.0503985	0.0510896
301	0.0599902	0.0523679	0.0538361	0.0498022	0.0617045	0.0626876	0.0779458	0.0639591	0.0724317	0.0752826	0.034487	0.0353501	0.0314284	0.0317634	0.0543137	0.0742508	0.0969518	0.0999141	0.100758	0.136927	0.120484	0.0137487	0.157651	0.137967	0.139473	0.0278546	0.0141713	0.105266	0.0878361	0.0534153	0.054577
302	0.0547866	0.0598899	0.0533703	0.0489285	0.0656264	0.0648189	0.0770291	0.0627466	0.0741087	0.0766786	0.0347406	0.0350001	0.0312171	0.0314064	0.0539171	0.0736915	0.0953699	0.0997295	0.102381	0.132578	0.114262	0.0133016	0.153947	0.131601	0.136754	0.0267177	0.014527	0.104928	0.0961406	0.0507534	0.0495203
303	0.0543406	0.0553767	0.0488064	0.0503399	0.060696	0.0590274	0.0803383	0.0614836	0.0739285	0.0739875	0.0352477	0.0355654	0.0311936	0.0309365	0.0487776	0.0722753	0.0962838	0.0993708	0.0994725	0.127241	0.111768	0.0128056	0.151043	0.130879	0.131708	0.0269244	0.0130293	0.103999	0.0833645	0.0503985	0.0535308
304	0.049806	0.049359	0.0493652	0.0498022	0.0598743	0.0597687	0.0737198	0.0625951	0.0713229	0.0732139	0.0352477	0.0350539	0.0303351	0.0304303	0.0513949	0.0726812	0.0951166	0.0960473	0.0984588	0.123345	0.109898	0.0120739	0.144567	0.12391	0.130145	0.0231519	0.0126362	0.100366	0.0935854	0.0509309	0.0453355
305	0.0501034	0.0487143	0.0425659	0.0488613	0.0573344	0.0582397	0.0725571	0.0622162	0.0708239	0.0738194	0.0337544	0.0333578	0.0305203	0.0301547	0.0488886	0.0718423	0.0938136	0.0949395	0.0987424	0.123071	0.108963	0.0125048	0.145731	0.123013	0.126449	0.0210847	0.01185	0.108392	0.0958212	0.0498661	0.0540539
306	0.0480963	0.047783	0.0470367	0.0459713	0.0568488	0.0593054	0.0728254	0.0582756	0.0708378	0.0751481	0.0333036	0.0336539	0.0291347	0.0293413	0.0493328	0.0700742	0.0925363	0.0947338	0.0995268	0.121855	0.106115	0.0123991	0.144944	0.121985	0.127088	0.0221183	0.0121869	0.103999	0.0852809	0.0489788	0.0521358
307	0.0454945	0.0490009	0.0437767	0.0459041	0.0583429	0.0557841	0.0759334	0.0571894	0.0708655	0.0710106	0.0340644	0.0319847	0.0284223	0.0287945	0.0500149	0.0711837	0.0922096	0.0953194	0.098314	0.123929	0.107427	0.0131146	0.146241	0.124304	0.127639	0.0211881	0.0110637	0.0985075	0.0935854	0.0480915	0.0500434
308	0.050252	0.0492874	0.0455464	0.0480548	0.0569609	0.0594444	0.0725571	0.0607511	0.0704636	0.0708928	0.0347406	0.0345693	0.0282918	0.0286454	0.0495707	0.0708139	0.091002	0.0947496	0.0967754	0.127028	0.110532	0.0125454	0.148377	0.125562	0.130171	0.0236686	0.0112883	0.106027	0.0871973	0.0466718	0.0484741
309	0.0547123	0.053729	0.0495515	0.0467106	0.0597249	0.0566644	0.072736	0.0586797	0.0690776	0.0719188	0.034966	0.0347308	0.0279343	0.028555	0.0489838	0.0694337	0.0930795	0.0979623	0.0968779	0.128656	0.110199	0.0129357	0.15267	0.129763	0.134569	0.022325	0.0100341	0.104337	0.0891137	0.0562546	0.0444637
310	0.055084	0.0532275	0.0484338	0.0515496	0.0614431	0.059954	0.0749273	0.0635044	0.0692162	0.0713301	0.0360085	0.0345962	0.0272976	0.0283968	0.0511887	0.0684504	0.0932116	0.0968808	0.098501	0.130778	0.114111	0.0131877	0.155342	0.135101	0.137092	0.0251673	0.0105395	0.0986765	0.102529	0.0457845	0.0462073
311	0.055307	0.056308	0.0475955	0.0520201	0.0589779	0.0608344	0.076716	0.0596649	0.0688281	0.0713974	0.0364311	0.0353231	0.027509	0.0269914	0.0490473	0.0713822	0.0953185	0.097535	0.0989536	0.131355	0.110242	0.0127243	0.155051	0.131579	0.137936	0.0239787	0.00936016	0.10552	0.102529	0.0464944	0.0498691
312	0.0576114	0.0544454	0.0467573	0.0518185	0.0572224	0.060649	0.0753074	0.0584776	0.0682183	0.0712292	0.0362057	0.0352962	0.0270941	0.0270728	0.0474451	0.0687932	0.0938907	0.0955726	0.0982174	0.128999	0.109135	0.0132121	0.151188	0.127477	0.135804	0.0260458	0.00956608	0.105689	0.0894332	0.0503985	0.0435918
313	0.0549353	0.0507202	0.0503898	0.0491301	0.0551307	0.0615293	0.0724006	0.0588818	0.0688004	0.071431	0.0357831	0.0363731	0.0269845	0.0261148	0.0470803	0.0691811	0.0937732	0.0947285	0.0978916	0.123819	0.105535	0.0127243	0.148	0.122532	0.129283	0.0229451	0.0093976	0.105351	0.0935854	0.0498661	0.0482997
314	0.0532255	0.0480696	0.0438699	0.047181	0.0568115	0.0534675	0.0698963	0.0588313	0.0662917	0.067344	0.0362057	0.0337616	0.0264496	0.0260154	0.0468741	0.0677197	0.0933364	0.0947813	0.0984226	0.119272	0.103181	0.0122039	0.142325	0.120979	0.126449	0.020723	0.00900447	0.105266	0.0862391	0.0434776	0.0481254
315	0.0490626	0.0473532	0.0419139	0.0494662	0.0527402	0.0573131	0.0713721	0.0573409	0.0681074	0.0687568	0.0370791	0.0333308	0.0255128	0.0255635	0.0471279	0.066547	0.0920995	0.0936893	0.0960151	0.118434	0.0988075	0.0118381	0.140268	0.117489	0.122504	0.0203096	0.0082931	0.106195	0.0967794	0.0438325	0.047951
316	0.050029	0.0482845	0.0394922	0.0445599	0.054309	0.0555525	0.0688678	0.057543	0.0661809	0.0638119	0.0337262	0.034327	0.0253745	0.024976	0.0448119	0.067395	0.0908479	0.0921542	0.095279	0.116606	0.0983669	0.0117161	0.13952	0.11773	0.12174	0.0207747	0.00735708	0.105097	0.0919884	0.0418804	0.0428944
317	0.0492857	0.045992	0.0421002	0.0477859	0.0542716	0.0560158	0.0710367	0.0544865	0.0657373	0.0664526	0.0342334	0.0326847	0.0250639	0.0246371	0.0456051	0.0665019	0.0900183	0.0923177	0.0953212	0.116441	0.0983883	0.0120251	0.142424	0.117445	0.120576	0.0223767	0.007095	0.107209	0.0919884	0.0463169	0.0458586
318	0.0521105	0.0453473	0.0467573	0.0480548	0.0534499	0.0556451	0.0692032	0.0555727	0.0649889	0.0659143	0.0366283	0.0340578	0.0243098	0.0239728	0.0450499	0.06569	0.0905762	0.0938317	0.0940904	0.119134	0.100667	0.0123828	0.142861	0.120246	0.125232	0.0206196	0.00702012	0.101971	0.0977377	0.0495112	0.0470792
319	0.0509954	0.0520813	0.0457327	0.0473827	0.0549066	0.0557378	0.071864	0.0573409	0.065377	0.0642324	0.0362057	0.0352154	0.0240958	0.0242846	0.0455733	0.0673679	0.0925436	0.0959207	0.095629	0.121491	0.100796	0.0122527	0.144455	0.122215	0.127346	0.022325	0.00760045	0.104252	0.0961406	0.0503985	0.0456842
320	0.0547123	0.0553767	0.0498309	0.0488613	0.0586417	0.063012	0.0704777	0.0567599	0.0632703	0.065948	0.0382907	0.033277	0.0242341	0.0243388	0.0454782	0.0654465	0.0932924	0.0942432	0.0973546	0.1234	0.102204	0.0131877	0.147154	0.124053	0.130846	0.0215498	0.00771277	0.105266	0.094863	0.043655	0.0453355
321	0.0600646	0.0601049	0.0531841	0.052625	0.0623769	0.0612513	0.0733397	0.0605237	0.0652522	0.0672767	0.0407983	0.0375039	0.0240932	0.0235345	0.0465251	0.066123	0.0948707	0.0974506	0.0965401	0.124493	0.102547	0.0136756	0.147378	0.120924	0.131024	0.0234102	0.00752557	0.109997	0.0795316	0.0457845	0.0458586
322	0.0613283	0.0565229	0.0486201	0.0524234	0.0614431	0.062734	0.0720429	0.0586292	0.0639771	0.0643502	0.0376708	0.0358347	0.0239236	0.023548	0.0451926	0.0661411	0.0946027	0.0938897	0.0971374	0.1245	0.0999252	0.0129276	0.147497	0.122368	0.130065	0.0240304	0.00795613	0.111518	0.106042	0.050221	0.0441149
323	0.0604363	0.0545887	0.0508555	0.0516169	0.0615551	0.061066	0.0739881	0.0580482	0.0635613	0.0650734	0.0393614	0.0352424	0.023587	0.0229606	0.0455099	0.0662313	0.0951496	0.0937473	0.096172	0.121133	0.100828	0.0126674	0.146142	0.118692	0.125676	0.0216532	0.00743196	0.112363	0.0961406	0.0477366	0.0401045
324	0.0602132	0.0538723	0.0515075	0.0494662	0.0584176	0.0612977	0.0702764	0.0582503	0.0647949	0.0627355	0.0395304	0.0361039	0.0229894	0.0226759	0.0441298	0.0647248	0.0938319	0.0936154	0.0963892	0.117286	0.0975071	0.0120088	0.142193	0.116515	0.124965	0.0218599	0.00643979	0.114306	0.0999735	0.041703	0.04272
325	0.0570911	0.05552	0.0449876	0.0479203	0.0537113	0.0568034	0.0702988	0.056179	0.0627713	0.0639297	0.0395868	0.0358347	0.0221152	0.0220432	0.0436698	0.0650676	0.0925253	0.0917796	0.0947722	0.115102	0.0949816	0.0122771	0.140255	0.114481	0.122904	0.0203612	0.0059905	0.111602	0.0977377	0.0441874	0.0390583
326	0.0532999	0.0513649	0.0467573	0.0508103	0.0557657	0.0577301	0.0706566	0.0542592	0.063298	0.0635933	0.0370228	0.0344078	0.0217525	0.0214648	0.0427657	0.0644091	0.092272	0.0905452	0.0948265	0.114958	0.0929826	0.012334	0.138244	0.113791	0.119999	0.021033	0.00640235	0.110335	0.0894332	0.045962	0.040802
327	0.0534485	0.050362	0.0438699	0.0518857	0.0553548	0.0594907	0.0700081	0.0571136	0.0621615	0.0626514	0.0392768	0.0345962	0.0217264	0.0211711	0.0414173	0.0625778	0.0911672	0.0908354	0.0944584	0.114037	0.0942938	0.0121064	0.138019	0.112501	0.12174	0.019121	0.0060841	0.110673	0.093266	0.0429452	0.0406276
328	0.0581318	0.0522962	0.0498309	0.0506759	0.0567741	0.0587494	0.0682641	0.0536277	0.0609141	0.0623823	0.0388542	0.0356462	0.0213089	0.0207373	0.043194	0.0634709	0.0901688	0.0921278	0.0937887	0.116874	0.0929504	0.0115698	0.140089	0.11284	0.121029	0.0185008	0.00585946	0.109828	0.0843227	0.0477366	0.0432431
329	0.0640788	0.052941	0.0475024	0.0537004	0.0555042	0.062456	0.0711932	0.0574167	0.0598746	0.0629037	0.042348	0.0350808	0.0214733	0.0200866	0.0437333	0.0634528	0.0926978	0.0928716	0.0972219	0.117657	0.0939284	0.0125536	0.141068	0.116647	0.125027	0.0201545	0.00597178	0.110673	0.0929466	0.0457845	0.0353966
330	0.0620717	0.0585288	0.0535566	0.0545741	0.0586791	0.063012	0.0725795	0.0583008	0.0597915	0.0600781	0.0414464	0.0367231	0.0207453	0.0207779	0.0425753	0.0630018	0.0933915	0.0937368	0.094392	0.119306	0.0944012	0.0126918	0.143813	0.11634	0.125862	0.0210847	0.00587818	0.108646	0.0891137	0.0441874	0.0367915
331	0.0654169	0.0603914	0.0559783	0.0575985	0.0658879	0.0619927	0.0728925	0.0569115	0.0609003	0.0618441	0.042996	0.0370462	0.0206226	0.0203396	0.0437174	0.0632363	0.0941586	0.0942432	0.0932879	0.119347	0.0940358	0.0127568	0.145467	0.117609	0.126529	0.0222733	0.00555993	0.110927	0.0923078	0.041703	0.039407
332	0.0647478	0.0628988	0.0585863	0.0550445	0.0644685	0.0680622	0.0726913	0.0577704	0.0608725	0.0600445	0.0437849	0.0401155	0.020513	0.0198968	0.0423532	0.0634528	0.0947422	0.0961634	0.0961961	0.119443	0.0962712	0.0123909	0.142669	0.119316	0.129141	0.0235136	0.00587818	0.119459	0.0897526	0.0463169	0.0458586
333	0.0670523	0.0610362	0.0536498	0.0591443	0.0646179	0.0702398	0.0729372	0.0588565	0.0615239	0.060364	0.0430524	0.0396847	0.0200485	0.0201227	0.0417029	0.0634709	0.0964416	0.0938001	0.0943619	0.1182	0.094412	0.0124641	0.146267	0.117883	0.126235	0.0220666	0.00593434	0.116925	0.0903914	0.0452522	0.0430687
334	0.0604363	0.0595317	0.0542086	0.0612278	0.0624889	0.063429	0.0734068	0.0574925	0.0599855	0.0599435	0.0449401	0.0387155	0.0195762	0.0195443	0.0425753	0.064382	0.0950542	0.0938053	0.094917	0.117431	0.0904571	0.0123909	0.14079	0.114809	0.1254	0.0219633	0.00481112	0.112025	0.093266	0.0518182	0.0456842
335	0.0620717	0.0610362	0.0516006	0.0595476	0.0627504	0.0648189	0.0720652	0.0547139	0.0613853	0.0606163	0.0424889	0.0390924	0.0195527	0.0189704	0.0408146	0.0632363	0.0938063	0.0931037	0.094748	0.114868	0.0896941	0.0123503	0.14036	0.113266	0.124245	0.0199995	0.00522297	0.113292	0.102848	0.0466718	0.0437662
336	0.0638558	0.058887	0.0547675	0.0614294	0.056438	0.0645873	0.0700081	0.0548654	0.0600132	0.0604145	0.0435032	0.0384731	0.0194118	0.018401	0.0408621	0.0628665	0.0929731	0.0918218	0.0921777	0.115617	0.0906076	0.0125779	0.139633	0.110532	0.123339	0.0200512	0.00471752	0.111856	0.0958212	0.0440099	0.0350478
337	0.0661602	0.0584572	0.0534635	0.0571952	0.0593887	0.061344	0.0694939	0.0566842	0.0577541	0.0602799	0.0438976	0.0402231	0.0192526	0.0185411	0.0411159	0.0623613	0.0917765	0.0907193	0.0938128	0.115926	0.0900057	0.0123015	0.138892	0.114984	0.122877	0.021033	0.00514809	0.10552	0.0955018	0.045962	0.036094
338	0.0681673	0.0600332	0.0505761	0.0602197	0.0620033	0.062873	0.0725795	0.0570378	0.0600132	0.0592708	0.0448556	0.0392808	0.0188847	0.0182609	0.0404656	0.0625688	0.0936925	0.0912099	0.0923949	0.115562	0.0879101	0.0133016	0.141445	0.11191	0.124752	0.0194827	0.0046052	0.10552	0.0926272	0.0431226	0.0340016
339	0.068762	0.0636868	0.0602628	0.0582706	0.0634974	0.0662089	0.0698963	0.0580482	0.0606924	0.0583457	0.0462362	0.040627	0.0192657	0.017809	0.0412587	0.0614502	0.0942284	0.092476	0.0936318	0.11697	0.0912416	0.0128706	0.141187	0.113179	0.125889	0.0214465	0.00524169	0.112194	0.0836839	0.0475591	0.0364428
340	0.0666806	0.0635435	0.0584931	0.0604885	0.0677181	0.0696375	0.0739211	0.058225	0.059639	0.0597753	0.0448556	0.0407616	0.018261	0.0173933	0.041338	0.0635431	0.0953809	0.0925445	0.093843	0.116517	0.0881572	0.0129357	0.141948	0.113562	0.129016	0.0208263	0.00496088	0.112616	0.0951824	0.0489788	0.0355709
341	0.0703975	0.0710656	0.0619394	0.0595476	0.0696977	0.0674599	0.0737645	0.0587808	0.0595143	0.0599099	0.0478422	0.0405193	0.0177574	0.0176554	0.0407035	0.0605752	0.0958874	0.093473	0.0948144	0.120103	0.0914243	0.013017	0.143595	0.114885	0.128341	0.0197411	0.00481112	0.115066	0.0830451	0.0399284	0.034176
342	0.0741143	0.0698477	0.062312	0.0607573	0.0713412	0.0733904	0.0754639	0.0588818	0.0595974	0.058228	0.0490538	0.0422155	0.0183106	0.0176237	0.0413856	0.0625598	0.0967903	0.0945861	0.0938249	0.119182	0.0903281	0.0137244	0.146274	0.114546	0.129905	0.0213431	0.00439927	0.111433	0.0884749	0.0477366	0.0418482
343	0.0780542	0.0704208	0.0609148	0.0634457	0.0683904	0.0702861	0.0747484	0.0573914	0.0599855	0.0599435	0.0520404	0.0420539	0.0176191	0.0169052	0.039149	0.0610623	0.0975134	0.0924179	0.0938973	0.119732	0.0905646	0.013204	0.147041	0.115782	0.130438	0.0207747	0.00453032	0.114728	0.0958212	0.0424128	0.0369659
344	0.074932	0.0694179	0.0640817	0.0664701	0.0693989	0.0730198	0.0743683	0.0632771	0.0590014	0.0607677	0.0502653	0.0439924	0.0174234	0.0164082	0.040767	0.0620366	0.0966399	0.0937368	0.0931069	0.116682	0.0874265	0.0141146	0.144065	0.115465	0.129123	0.0203096	0.00468008	0.117685	0.0942242	0.0457845	0.0413251
345	0.0753781	0.068988	0.0630571	0.0625048	0.0713412	0.0744097	0.0733174	0.0563305	0.058946	0.0579757	0.0501245	0.0416232	0.0169537	0.0166431	0.0411635	0.0611255	0.0971427	0.0917638	0.0926242	0.117211	0.087996	0.0133666	0.14419	0.112894	0.128074	0.0203096	0.00417463	0.105266	0.102848	0.0503985	0.0395814
346	0.0784259	0.071567	0.0661308	0.0677471	0.0692869	0.0714908	0.0737198	0.0593112	0.058253	0.0577739	0.0514769	0.0434808	0.0169694	0.0161099	0.0379276	0.060061	0.0958397	0.0929613	0.0931491	0.116057	0.0869643	0.0126023	0.145043	0.113868	0.127213	0.019121	0.00400615	0.112109	0.093266	0.0457845	0.0357453
347	0.08021	0.070779	0.0641748	0.0678143	0.0680169	0.07529	0.0736304	0.0604479	0.058655	0.0585139	0.051815	0.042727	0.0169955	0.0161009	0.0411953	0.060052	0.0962178	0.0932409	0.0945067	0.118159	0.0880175	0.0137487	0.143092	0.11086	0.127888	0.0195861	0.00398743	0.114306	0.0955018	0.045962	0.0362684
348	0.0799126	0.0728565	0.0674348	0.0659997	0.0733582	0.07529	0.075285	0.0596901	0.0580867	0.0592203	0.0502372	0.0448539	0.0170581	0.015893	0.0404973	0.0611886	0.0963095	0.0933517	0.0933482	0.118543	0.0897478	0.0137	0.144005	0.111888	0.129354	0.0184491	0.00458648	0.113039	0.0881555	0.0438325	0.0378377
349	0.0822171	0.0727849	0.0698565	0.0675455	0.073022	0.0739464	0.0748378	0.0595638	0.0578927	0.0600949	0.0527448	0.0445578	0.0165101	0.0155857	0.0395614	0.0607736	0.0978107	0.0923494	0.0928052	0.117437	0.086427	0.0137	0.144058	0.110893	0.12763	0.0201545	0.00404359	0.113123	0.0865585	0.0480915	0.0397557
350	0.0880897	0.0764385	0.0713467	0.0690241	0.0749269	0.0813132	0.0766937	0.0601701	0.0595836	0.0573197	0.0532801	0.0426462	0.0160169	0.0150932	0.0418774	0.0599888	0.0974804	0.0945544	0.0951221	0.116009	0.0873512	0.0134317	0.144336	0.111658	0.130011	0.0186042	0.00363174	0.112109	0.0923078	0.0431226	0.0343504
351	0.0866773	0.0757221	0.0739547	0.0694274	0.077915	0.0797843	0.0773868	0.0597659	0.0593895	0.0572525	0.0523503	0.0436962	0.015889	0.0155767	0.0390697	0.0610713	0.0985669	0.0937631	0.0936921	0.117911	0.086427	0.0136918	0.145811	0.112479	0.129478	0.0218082	0.00381894	0.111771	0.0935854	0.0505759	0.0352222
352	0.0882384	0.0780862	0.076097	0.0713764	0.0824719	0.0804329	0.0771856	0.0601196	0.0595558	0.0586989	0.0556469	0.0472501	0.0160273	0.0150118	0.0396407	0.0609541	0.100013	0.0943962	0.094742	0.118784	0.0860938	0.0138544	0.144845	0.112708	0.131397	0.0211364	0.00445543	0.11194	0.0836839	0.0472042	0.0373146
353	0.087495	0.0779429	0.0773078	0.0759467	0.0787368	0.0805256	0.0784377	0.0627466	0.0584193	0.0570843	0.055337	0.0456347	0.0155603	0.0140041	0.0395138	0.0594205	0.101492	0.0953246	0.0953876	0.119031	0.0855995	0.0134398	0.14972	0.112916	0.131806	0.0226351	0.00381894	0.114559	0.0907108	0.0441874	0.036094
354	0.0871977	0.0841754	0.0769353	0.0762155	0.0830695	0.0813132	0.0770514	0.0610542	0.0580867	0.0584298	0.0568584	0.0466847	0.0153932	0.0140628	0.0392759	0.0598355	0.100776	0.0925815	0.0934146	0.1182	0.0877274	0.0140252	0.148218	0.114557	0.129523	0.0190693	0.00321989	0.111096	0.0856003	0.052528	0.0373146
355	0.0880897	0.0831725	0.0801952	0.0717125	0.0828454	0.0849735	0.0802489	0.0635802	0.0578788	0.0575552	0.0578728	0.0464962	0.0152523	0.014456	0.039498	0.0613961	0.101019	0.0952191	0.0943196	0.117884	0.086341	0.0143341	0.149951	0.112435	0.132454	0.019276	0.00372534	0.117263	0.0980571	0.0427677	0.0432431
356	0.0902455	0.0814532	0.0788912	0.0725862	0.0837045	0.0821472	0.0779011	0.061913	0.0579065	0.0578748	0.0572811	0.0477078	0.0151897	0.0138776	0.0390062	0.0600069	0.100512	0.0934044	0.0925336	0.119581	0.0866849	0.0146106	0.149885	0.112577	0.133947	0.0199478	0.00462392	0.108561	0.0856003	0.0473817	0.0331298
357	0.0878667	0.0856799	0.0784255	0.0776941	0.0814261	0.0836762	0.0801147	0.0628729	0.0583085	0.0583962	0.0586053	0.046927	0.0148113	0.0135658	0.0397518	0.0601241	0.0993633	0.0932884	0.0937163	0.119134	0.0858467	0.0146025	0.149111	0.114787	0.13456	0.0179324	0.00348198	0.10704	0.0875167	0.0539477	0.032258
358	0.0950031	0.087041	0.0821512	0.0753418	0.0870661	0.0874754	0.0804948	0.0596901	0.0593618	0.0576898	0.0594506	0.0483809	0.014673	0.0137601	0.0390062	0.0606654	0.100156	0.0936102	0.0923285	0.120124	0.0838262	0.0143016	0.147775	0.11366	0.133423	0.019276	0.00374406	0.11363	0.0919884	0.0486239	0.0359197
359	0.0935164	0.0929154	0.0804747	0.0731911	0.0848998	0.090765	0.0788626	0.0609532	0.0583639	0.0569329	0.0596478	0.0467385	0.0146469	0.0136335	0.0385303	0.0599979	0.100861	0.0940638	0.0946575	0.119224	0.0849976	0.014448	0.15095	0.113748	0.13289	0.0178807	0.00351942	0.114221	0.0919884	0.0507534	0.0319092
360	0.0965642	0.0907662	0.0875534	0.0827348	0.0893072	0.0891434	0.0819482	0.0627466	0.0590707	0.0581102	0.0606058	0.0487847	0.0141929	0.0135025	0.0383559	0.0585906	0.100578	0.0938634	0.0930525	0.118008	0.0833534	0.0137894	0.15017	0.112118	0.133618	0.019276	0.00299525	0.10949	0.0929466	0.0486239	0.034176
361	0.103403	0.0947063	0.0831758	0.0795088	0.0892699	0.0931743	0.0829767	0.0627466	0.0598469	0.0581439	0.0598169	0.0476001	0.0145426	0.0135838	0.0380545	0.0598084	0.103001	0.0951453	0.0932698	0.116393	0.084557	0.0138707	0.149085	0.110663	0.132081	0.0203096	0.00342582	0.111433	0.0939048	0.0429452	0.0327811
362	0.102883	0.0959242	0.0876466	0.0811218	0.0904278	0.0940546	0.080629	0.063757	0.0597915	0.0569665	0.0635642	0.0468193	0.0137623	0.0128111	0.0404497	0.0589514	0.101668	0.0953668	0.0938128	0.11559	0.0823324	0.0139032	0.149832	0.110171	0.131655	0.0176223	0.00361302	0.118446	0.0846421	0.0447198	0.0357453
363	0.100801	0.0911244	0.0882054	0.079912	0.0901663	0.0895604	0.0805619	0.0640097	0.0592093	0.057202	0.0596197	0.0464693	0.0137415	0.0125264	0.03926	0.0596009	0.10303	0.0957941	0.0955204	0.115583	0.0814834	0.0141227	0.150084	0.109339	0.132428	0.0199478	0.00308885	0.107632	0.093266	0.0447198	0.0319092
364	0.101396	0.0952794	0.0901614	0.0842134	0.0912868	0.0948423	0.0855481	0.0626961	0.0598608	0.0575216	0.0624372	0.0505347	0.0138197	0.012775	0.0377213	0.060927	0.102006	0.0944753	0.0927871	0.116125	0.0818595	0.0135211	0.149469	0.109263	0.133982	0.0204646	0.00320117	0.11042	0.0891137	0.0511083	0.0381864
365	0.104816	0.0992912	0.0901614	0.0815251	0.0908386	0.0979466	0.0831333	0.064237	0.058849	0.0559742	0.0597324	0.0488655	0.0132978	0.0120158	0.0384669	0.0595919	0.102237	0.0952877	0.0922923	0.115205	0.0828483	0.0138544	0.150487	0.110619	0.133441	0.0181907	0.00351942	0.109406	0.0811286	0.0450747	0.0362684
366	0.101693	0.0951362	0.0946322	0.0815923	0.0934906	0.0920623	0.0825295	0.0644138	0.0589321	0.0574543	0.0635642	0.0509924	0.0134492	0.0118576	0.0388317	0.0597092	0.103063	0.0946072	0.0936318	0.117939	0.0825688	0.0143504	0.151684	0.110893	0.134107	0.0188109	0.0034071	0.107547	0.0958212	0.0424128	0.0315605
367	0.104964	0.0975002	0.0929557	0.0836758	0.0938267	0.0993365	0.0821271	0.0641865	0.059833	0.0563442	0.0640151	0.0517193	0.0128281	0.0114961	0.038451	0.0576975	0.102057	0.093837	0.0925276	0.118214	0.0804302	0.0145374	0.152088	0.110192	0.132383	0.0196894	0.00310757	0.110504	0.0868779	0.0514632	0.0331298
368	0.107194	0.0962107	0.0914654	0.0851544	0.0959931	0.0979466	0.0850338	0.0656263	0.0583916	0.0567479	0.0627753	0.0496193	0.0128334	0.0119209	0.0378482	0.0594566	0.102597	0.0947602	0.0928112	0.116098	0.0801723	0.0146512	0.152148	0.109131	0.135022	0.0193277	0.00299525	0.107463	0.0731435	0.0424128	0.0329554
369	0.108904	0.105237	0.0958431	0.0859609	0.0939388	0.0984099	0.0835804	0.0656011	0.0587104	0.0560751	0.0635079	0.0516386	0.0128673	0.0115097	0.0384352	0.0581035	0.101841	0.0933095	0.0917432	0.115672	0.079463	0.0144724	0.151241	0.108748	0.133059	0.0183458	0.00290165	0.108983	0.0903914	0.0500436	0.032258
370	0.111729	0.109464	0.0948185	0.0865658	0.0952087	0.0998925	0.0844748	0.0662326	0.0582114	0.0588335	0.0646349	0.048677	0.0129012	0.0111707	0.0378007	0.0590777	0.103287	0.0954407	0.0924733	0.113103	0.0781841	0.0153098	0.151069	0.109766	0.134205	0.0174156	0.00320117	0.108561	0.0830451	0.0450747	0.0362684
371	0.110986	0.105452	0.0981716	0.0814579	0.0997656	0.101143	0.0868897	0.0651716	0.0580728	0.0559742	0.0618455	0.0504809	0.0124028	0.0108544	0.0386731	0.0586177	0.1039	0.0960948	0.092769	0.112375	0.0782808	0.0147163	0.151149	0.109503	0.131388	0.0167954	0.00316373	0.107209	0.0887943	0.0463169	0.0350478
372	0.108607	0.106097	0.099103	0.0861625	0.101783	0.102024	0.0847208	0.0654495	0.0602211	0.0560583	0.0657619	0.0484616	0.0124628	0.0108906	0.0375151	0.0589063	0.10401	0.0955778	0.0935171	0.112979	0.0761851	0.0143423	0.14839	0.104712	0.130287	0.0158135	0.00269573	0.106195	0.0843227	0.0438325	0.0324323
373	0.11671	0.103088	0.0999413	0.0861625	0.10111	0.10434	0.0847655	0.0656263	0.0597776	0.0558397	0.0658746	0.0488385	0.011907	0.0111753	0.0378165	0.0578599	0.102946	0.0956464	0.0913691	0.112512	0.0766688	0.0147	0.149356	0.10399	0.128972	0.0165887	0.00250852	0.106787	0.078254	0.0491563	0.0366171
374	0.113141	0.103804	0.107486	0.0809874	0.100998	0.102348	0.0842512	0.0657526	0.0586134	0.0566133	0.065452	0.0490001	0.0119253	0.0105607	0.0373724	0.0588883	0.102979	0.0936576	0.0923949	0.109764	0.0740358	0.0148382	0.147167	0.102863	0.130313	0.0164337	0.00250852	0.107125	0.0903914	0.048269	0.0315605
375	0.114926	0.105094	0.0986373	0.0842807	0.0999524	0.10536	0.0868673	0.0657526	0.0599023	0.0576057	0.063367	0.050427	0.0121001	0.0105019	0.0373565	0.0573908	0.102377	0.095293	0.0926483	0.108734	0.0748848	0.0146268	0.148344	0.102075	0.130447	0.0165887	0.00260212	0.10797	0.0814481	0.0425903	0.032258
376	0.113662	0.109177	0.104785	0.0841462	0.0997283	0.103182	0.0874263	0.0671925	0.0594311	0.056277	0.0646913	0.0504539	0.0115625	0.0106375	0.0377213	0.0588522	0.103188	0.0938317	0.0925638	0.110856	0.0755833	0.0148057	0.147822	0.101353	0.131877	0.0142115	0.002677	0.108139	0.0808092	0.0443649	0.0306886
377	0.115595	0.107243	0.103667	0.0852888	0.104285	0.107723	0.0833345	0.0667883	0.0580174	0.0563611	0.0675934	0.0518001	0.0116095	0.0104432	0.0376738	0.0581666	0.101595	0.0931618	0.0921234	0.107772	0.0753576	0.0140089	0.148721	0.102207	0.13185	0.0148317	0.00245236	0.104252	0.0741018	0.0509309	0.0348735
378	0.117676	0.114837	0.109349	0.0875739	0.105182	0.102394	0.0866884	0.0644896	0.0584332	0.0583794	0.0666636	0.0505078	0.0116356	0.0100636	0.0378165	0.0584282	0.102718	0.0936998	0.0913631	0.11032	0.075938	0.0138626	0.150924	0.102819	0.132312	0.0144182	0.00234004	0.108814	0.0776152	0.0456071	0.0343504
379	0.119683	0.11018	0.110187	0.0854232	0.105219	0.106981	0.0879182	0.0654242	0.0607201	0.0586316	0.0669171	0.0525809	0.0116748	0.00964787	0.0368965	0.0583019	0.103122	0.0942485	0.0901262	0.11008	0.0739175	0.0147895	0.151182	0.101889	0.131459	0.0142632	0.00263956	0.0991834	0.0772958	0.0479141	0.0285962
380	0.120352	0.113046	0.105437	0.0919425	0.104696	0.109669	0.08405	0.0645149	0.0605122	0.0563442	0.0673398	0.0505078	0.0110824	0.00980151	0.0384193	0.0578328	0.10372	0.0947918	0.0917674	0.109022	0.0732727	0.015261	0.148615	0.101474	0.129469	0.0155035	0.00235876	0.0993524	0.0804898	0.0470268	0.0334785
381	0.118865	0.113404	0.11056	0.0913376	0.107086	0.109205	0.0907579	0.0692385	0.0600825	0.0580934	0.065931	0.0525539	0.0112781	0.00981055	0.0368965	0.0576795	0.104179	0.0930668	0.0907658	0.107449	0.0719616	0.0142203	0.15054	0.100981	0.128545	0.0157102	0.00235876	0.105604	0.0846421	0.0470268	0.0301655
382	0.124292	0.116055	0.113819	0.0873051	0.106974	0.110549	0.0881865	0.0714362	0.0595974	0.0575216	0.0642123	0.051477	0.011038	0.00980151	0.0361985	0.0578689	0.104601	0.0942221	0.0905123	0.106391	0.0711556	0.0147651	0.148635	0.100992	0.130145	0.0144182	0.00245236	0.100873	0.079851	0.0484464	0.0291193
383	0.122359	0.116126	0.112422	0.08791	0.11183	0.111105	0.0853469	0.0674703	0.0591539	0.0553687	0.0670017	0.0492424	0.0107353	0.0090333	0.0361509	0.0571112	0.104153	0.0942326	0.090102	0.103835	0.0697692	0.0147813	0.14755	0.0968135	0.12827	0.0135914	0.0023962	0.100028	0.0804898	0.0464944	0.0343504
384	0.127117	0.119422	0.113726	0.0916065	0.106788	0.113005	0.0852574	0.0692133	0.0601795	0.056176	0.0636488	0.0517732	0.0104561	0.00901522	0.036722	0.0580313	0.103753	0.092803	0.0903615	0.104179	0.0698015	0.0146919	0.147987	0.093663	0.126413	0.0132813	0.00237748	0.100451	0.0747406	0.0484464	0.0315605
385	0.126968	0.115625	0.115682	0.0905311	0.11127	0.112402	0.086599	0.0684807	0.0592509	0.0550155	0.0634234	0.0493501	0.010417	0.00891581	0.036722	0.0567774	0.103526	0.0933411	0.0917432	0.102125	0.0689524	0.0148545	0.146638	0.0948226	0.126662	0.0144699	0.00284549	0.0995213	0.0808092	0.0464944	0.0306886
386	0.122211	0.113762	0.109721	0.0901279	0.107871	0.107584	0.0844301	0.0685818	0.0598053	0.0555706	0.065283	0.050077	0.0100073	0.0087712	0.035104	0.0560828	0.10256	0.0933306	0.0899753	0.102489	0.0670502	0.0140902	0.145956	0.0939802	0.12349	0.0139531	0.00234004	0.0969868	0.0840033	0.0422354	0.0282475
387	0.12734	0.116556	0.112795	0.0938244	0.108879	0.113144	0.0875605	0.0687839	0.0592093	0.0557724	0.0658746	0.0499693	0.00983247	0.00821538	0.0382448	0.0562181	0.100916	0.0940849	0.0889134	0.102276	0.0664377	0.0141227	0.145368	0.0927441	0.124956	0.0125578	0.00198435	0.0982541	0.0795316	0.043655	0.0280731
388	0.124143	0.116413	0.112515	0.0935556	0.109888	0.114673	0.0884772	0.068026	0.060332	0.053855	0.0637897	0.0483539	0.010023	0.00824249	0.036024	0.0562993	0.101125	0.0925815	0.0899452	0.103128	0.0668353	0.015009	0.146571	0.0914532	0.123952	0.0127128	0.00200307	0.0950437	0.0744212	0.0495112	0.0280731
389	0.127117	0.118204	0.116241	0.0920097	0.109925	0.11231	0.0851903	0.0669651	0.061025	0.0557892	0.0660437	0.0491886	0.00995251	0.0081024	0.0369758	0.0567143	0.101756	0.0928189	0.089915	0.102571	0.0666848	0.0150903	0.147868	0.091311	0.125596	0.0131263	0.00228388	0.106111	0.0795316	0.0452522	0.0294681
390	0.125779	0.123577	0.116148	0.0928835	0.111233	0.118101	0.0874039	0.0661568	0.0602211	0.0541746	0.0686359	0.0483539	0.00942539	0.00798039	0.0355006	0.0558482	0.102061	0.0935047	0.0894082	0.101088	0.0663517	0.0148464	0.148033	0.0924268	0.126706	0.0126095	0.00205923	0.0976627	0.0760182	0.0461395	0.0319092
391	0.128752	0.123577	0.120526	0.095303	0.115192	0.118518	0.0862636	0.067925	0.0589321	0.0539896	0.0649449	0.0504539	0.00941757	0.00815663	0.0360082	0.0563354	0.102355	0.0928136	0.0882859	0.0987862	0.0660293	0.0151879	0.145632	0.0932473	0.124361	0.0128162	0.00237748	0.0992679	0.0753794	0.041703	0.0296424
392	0.132618	0.125439	0.112609	0.0891869	0.112166	0.115507	0.0880077	0.0670156	0.0598608	0.0547632	0.0657056	0.0484078	0.00964198	0.00797136	0.0366427	0.0560377	0.103353	0.093262	0.0898547	0.100511	0.065105	0.0146919	0.146671	0.0903921	0.124636	0.011886	0.00213412	0.0904816	0.0677137	0.0443649	0.0294681
393	0.132543	0.122502	0.117452	0.0908	0.113586	0.115414	0.0868226	0.0675208	0.0587104	0.0550492	0.0645222	0.0492155	0.00932362	0.00778156	0.0365475	0.0558302	0.10223	0.0925551	0.0876222	0.0993633	0.0653737	0.0150659	0.146155	0.0897904	0.121936	0.010594	0.00187203	0.0971558	0.0817675	0.0443649	0.0352222
394	0.127191	0.123648	0.118942	0.0893886	0.112054	0.114997	0.0867779	0.0674451	0.0576432	0.054881	0.061282	0.046927	0.00908094	0.00776349	0.0351675	0.0558031	0.101518	0.0924865	0.0870007	0.0957567	0.0621174	0.0137487	0.143945	0.0871212	0.121323	0.0119894	0.00194691	0.0953816	0.0721853	0.0518182	0.02755
395	0.127266	0.121141	0.124065	0.0856248	0.112913	0.118286	0.0848997	0.0677987	0.0592371	0.0539896	0.0619582	0.0469809	0.00894003	0.00716699	0.0344854	0.0553972	0.101048	0.0916161	0.0879721	0.0944446	0.0612791	0.0148708	0.143033	0.0845177	0.119439	0.0117826	0.00189075	0.0918333	0.0804898	0.0511083	0.0301655
396	0.126076	0.119852	0.125649	0.0930851	0.113399	0.113653	0.0860847	0.0687081	0.0587936	0.0521563	0.0604368	0.0445847	0.0089035	0.00753302	0.0365951	0.0549822	0.100971	0.0911149	0.086705	0.0921776	0.0600217	0.0146106	0.140003	0.0853928	0.118888	0.0108008	0.00181587	0.0952127	0.0728241	0.0452522	0.0291193
397	0.129198	0.120854	0.124624	0.0930179	0.109738	0.113144	0.087158	0.064136	0.057463	0.0528627	0.0567739	0.0456885	0.00881478	0.00702238	0.0325977	0.0539448	0.09969	0.0903764	0.0875015	0.0897732	0.0583452	0.0144073	0.139243	0.0827127	0.117031	0.00909537	0.00164739	0.0898057	0.0670749	0.0433001	0.0298168
398	0.130239	0.123433	0.113354	0.0897246	0.108506	0.117777	0.0852798	0.0687586	0.0574076	0.0523413	0.0609439	0.0438308	0.0086817	0.00706305	0.034295	0.053575	0.0987614	0.0906349	0.086705	0.0894091	0.0574962	0.0136674	0.138839	0.0828221	0.115228	0.0110075	0.00183459	0.0892144	0.0677137	0.0424128	0.0272013
399	0.125184	0.122645	0.12006	0.0912032	0.110149	0.117035	0.0857941	0.0658031	0.0574907	0.0531486	0.0595915	0.0441808	0.0082981	0.0071941	0.0324391	0.0535209	0.0986549	0.0899386	0.0855526	0.0907281	0.0583989	0.0142935	0.138945	0.082111	0.117014	0.00971551	0.00170355	0.0875247	0.0661167	0.0461395	0.0305143
400	0.123846	0.121499	0.120805	0.08502	0.108991	0.119167	0.0836252	0.0668135	0.0587797	0.0537541	0.0571402	0.0429962	0.00848077	0.00713988	0.0336288	0.0537193	0.0984164	0.0905769	0.0862827	0.0894022	0.0577004	0.0140252	0.138746	0.0807436	0.116072	0.00863027	0.00153507	0.0853281	0.0705883	0.0418804	0.0306886
401	0.126225	0.12372	0.122016	0.0869018	0.108767	0.115923	0.0833792	0.0626709	0.0579065	0.0517021	0.0593943	0.0424308	0.00847033	0.00680096	0.034184	0.0530518	0.0979245	0.089928	0.085631	0.0890931	0.0584097	0.0136918	0.139712	0.0805576	0.117893	0.0100256	0.00174099	0.088623	0.0763376	0.0468493	0.0319092
402	0.131428	0.115553	0.118477	0.0939588	0.109925	0.114163	0.0860847	0.0663083	0.055481	0.0508107	0.0599859	0.0428616	0.00788842	0.00647108	0.0341205	0.0522128	0.0993193	0.0903711	0.0862404	0.0892786	0.0560239	0.0140821	0.140671	0.0803169	0.115548	0.00966383	0.00160995	0.083216	0.0689913	0.0438325	0.0303399
403	0.132395	0.118562	0.116055	0.0879772	0.111569	0.110549	0.0845643	0.0623172	0.0566869	0.0516685	0.0587744	0.0429693	0.00805542	0.00655242	0.0327405	0.0532683	0.0989559	0.0898436	0.0850337	0.088097	0.0558949	0.0143016	0.138416	0.0800872	0.11434	0.00852691	0.00151635	0.0896368	0.0661167	0.045962	0.0270269
404	0.125704	0.113189	0.121271	0.0858265	0.11	0.110827	0.0842289	0.0667378	0.0574491	0.0520385	0.0579009	0.0406539	0.00782057	0.00634003	0.0322805	0.0524023	0.0984714	0.089659	0.0837364	0.0857888	0.0551963	0.0139276	0.136848	0.0764006	0.111674	0.00811349	0.00151635	0.0868488	0.0680331	0.039396	0.0273757
405	0.125779	0.117487	0.115682	0.0842134	0.106937	0.112958	0.0824401	0.0647675	0.0559661	0.0510462	0.0530266	0.0400347	0.0076353	0.00594237	0.0306942	0.0530518	0.0973996	0.0885828	0.0828676	0.085672	0.0523914	0.0134804	0.134731	0.0752301	0.112927	0.00883698	0.00132914	0.0810195	0.0677137	0.0434776	0.0305143
406	0.120798	0.116198	0.12155	0.0855576	0.102754	0.111151	0.083804	0.0639591	0.0567007	0.0515844	0.0531393	0.0380155	0.0073874	0.00589718	0.0311859	0.0512205	0.0977483	0.0879761	0.0836942	0.0821272	0.0516713	0.0133747	0.133719	0.0735017	0.109062	0.00888866	0.00162867	0.0852436	0.0657972	0.0440099	0.0270269
407	0.124589	0.114407	0.115775	0.0864314	0.105704	0.10675	0.0815904	0.0612058	0.0548296	0.0499866	0.0510824	0.0411924	0.00720996	0.00575257	0.0312494	0.0519422	0.0966509	0.0876543	0.0838631	0.0799358	0.0506934	0.0136349	0.130154	0.0722437	0.107961	0.00728663	0.00149763	0.081104	0.0664361	0.0411706	0.0272013
408	0.11946	0.113905	0.119874	0.0770892	0.105107	0.108232	0.0791085	0.0613321	0.0546772	0.0497848	0.0512797	0.0384193	0.00731173	0.00592881	0.0316935	0.0506883	0.0957296	0.0866995	0.0822159	0.0793313	0.0502098	0.0130495	0.127965	0.0707669	0.106308	0.00733831	0.00144146	0.0789074	0.0574927	0.0397509	0.0272013
409	0.11946	0.109607	0.110187	0.0778958	0.106937	0.108974	0.078639	0.061812	0.0552177	0.0481197	0.0499554	0.0379347	0.00721779	0.00547692	0.0314239	0.0505891	0.0944192	0.0869316	0.0810695	0.0766589	0.0487052	0.013391	0.126992	0.0707012	0.105811	0.00826852	0.000898575	0.0749367	0.0661167	0.0418804	0.0270269
410	0.120426	0.111327	0.117638	0.0836758	0.0989439	0.108835	0.0798687	0.0610795	0.0535407	0.0493306	0.0513078	0.0379616	0.00666719	0.00580228	0.0306149	0.0502012	0.0957626	0.0859399	0.0819263	0.0772223	0.0487912	0.0129194	0.128249	0.0678789	0.104061	0.00738999	0.00125426	0.0823712	0.0549375	0.0381538	0.0285962
411	0.118568	0.112473	0.113913	0.081189	0.100662	0.107213	0.0774092	0.0593112	0.0527506	0.0486411	0.0499836	0.0377731	0.00678983	0.00550855	0.0312018	0.0511754	0.0937769	0.0863513	0.0826262	0.0769543	0.0489094	0.0134317	0.127442	0.067124	0.104149	0.00666649	0.0012917	0.0773867	0.0562151	0.0377989	0.032258
412	0.117602	0.112258	0.113819	0.0766188	0.099168	0.107352	0.0765371	0.0604227	0.0533882	0.0478001	0.0516178	0.0353231	0.00662283	0.0053052	0.0299804	0.0494254	0.0949551	0.0862353	0.0815763	0.0759995	0.047566	0.0127975	0.12692	0.0673975	0.103501	0.00702824	0.0011045	0.0753591	0.0664361	0.0362017	0.0273757
413	0.11329	0.108031	0.110746	0.076686	0.099915	0.10624	0.0751508	0.058705	0.052418	0.0494316	0.049561	0.0348116	0.00658368	0.00520126	0.0292507	0.0485323	0.092606	0.085291	0.0808945	0.0767276	0.0463838	0.0128137	0.126787	0.0668724	0.103972	0.00671817	0.00117938	0.0748522	0.0578121	0.0406382	0.0282475
414	0.117899	0.113261	0.112143	0.0773581	0.100961	0.0997535	0.0776104	0.0576441	0.0543723	0.0486411	0.0480395	0.0343539	0.00657325	0.00508829	0.0289969	0.0489202	0.0940962	0.0844628	0.0804722	0.0730249	0.0456316	0.0130983	0.124261	0.0646189	0.10064	0.005943	0.00108578	0.0735849	0.063242	0.0362017	0.0259807
415	0.114256	0.103303	0.113167	0.0767532	0.094387	0.100495	0.0731161	0.0589323	0.0519745	0.0481028	0.0461235	0.0323078	0.00623141	0.00488042	0.0299328	0.048406	0.0921472	0.0842571	0.0787103	0.0726745	0.0443204	0.0125454	0.123626	0.0636016	0.10048	0.00625307	0.000973456	0.0767108	0.060048	0.0402833	0.0245858
416	0.115074	0.109106	0.105716	0.0761483	0.0947232	0.100309	0.0721547	0.0564821	0.0505192	0.0457145	0.0457009	0.033277	0.00611398	0.00485331	0.0289652	0.0469807	0.0915709	0.0846896	0.0782397	0.0700778	0.0437616	0.0132772	0.120411	0.0627483	0.0969798	0.00666649	0.000861134	0.0733315	0.0546181	0.0363792	0.0252833
417	0.110094	0.102587	0.106927	0.0723846	0.0968522	0.0997998	0.073608	0.0563558	0.0497015	0.0447054	0.043475	0.0330616	0.00617661	0.00509281	0.0283465	0.0465116	0.0913397	0.0842729	0.0780888	0.0664368	0.0423107	0.0127487	0.116965	0.0607136	0.0934261	0.00573629	0.000917295	0.0689384	0.061645	0.0340722	0.0247602
418	0.10541	0.0988614	0.104319	0.0733255	0.0890831	0.0968809	0.0692032	0.0551685	0.0487036	0.0457818	0.0427143	0.0311501	0.00568603	0.0043969	0.0275851	0.0468184	0.0902129	0.0820784	0.0777389	0.0660727	0.0413758	0.0127568	0.115675	0.0578037	0.0916227	0.00496111	0.000879855	0.0678401	0.0520629	0.0386862	0.025632
419	0.10764	0.102873	0.102922	0.0701667	0.092893	0.0944253	0.0704553	0.0534003	0.049951	0.0461014	0.0425452	0.0302885	0.00578258	0.00444661	0.0276644	0.0470349	0.0889906	0.0828433	0.0773527	0.0644446	0.039495	0.0122771	0.114431	0.0565347	0.0903878	0.00444433	0.000786253	0.0738384	0.0507853	0.0395735	0.0240627
420	0.103032	0.102085	0.10199	0.070906	0.0928183	0.0926183	0.0701199	0.0536782	0.0491471	0.043898	0.0407983	0.030827	0.00554512	0.00444209	0.0264589	0.0446714	0.0892732	0.0820045	0.0771898	0.0625417	0.0390759	0.0121877	0.110979	0.0573224	0.0885843	0.00563293	0.000730092	0.0669108	0.0578121	0.0326525	0.0231909
421	0.103849	0.0950645	0.102456	0.0729223	0.0903157	0.092572	0.0681299	0.0531477	0.0472483	0.0443522	0.0396431	0.0296424	0.00533114	0.00423874	0.0269506	0.044518	0.0885244	0.0810338	0.0767192	0.0627616	0.0374531	0.0119519	0.110357	0.0560753	0.0871894	0.00397923	0.00114194	0.0666573	0.0552569	0.0363792	0.0240627
422	0.105262	0.0944914	0.098451	0.0646555	0.0819863	0.0965566	0.0680628	0.0500912	0.0474007	0.0434103	0.0420381	0.0291847	0.00534158	0.0041574	0.0272837	0.0454472	0.0873866	0.0821469	0.0773527	0.0609342	0.0378078	0.0119194	0.109762	0.0549157	0.0882822	0.0040309	0.000823694	0.0643763	0.046633	0.0356694	0.0217959
423	0.10043	0.0906946	0.102829	0.0668062	0.0853106	0.090348	0.0649325	0.0523394	0.0477057	0.0428889	0.0364311	0.028727	0.00523459	0.00410317	0.0252057	0.0437603	0.086524	0.0800474	0.0763089	0.0609686	0.036905	0.0120495	0.108253	0.0542484	0.0863188	0.00459936	0.000767533	0.0660659	0.0578121	0.0381538	0.022319
424	0.103255	0.0894767	0.0950048	0.0653948	0.0851986	0.0901627	0.0654691	0.0485503	0.0458762	0.0433935	0.0392487	0.0276231	0.00513282	0.00401279	0.0240953	0.0435528	0.0865424	0.079657	0.0755245	0.0586329	0.0369265	0.0114722	0.107394	0.053231	0.08408	0.00511615	0.000917295	0.0652211	0.0555763	0.0392185	0.0240627
425	0.10043	0.0945631	0.0952842	0.062236	0.0829201	0.0895604	0.0635685	0.0498386	0.0460009	0.0423675	0.0358112	0.0280808	0.00497625	0.00388174	0.0246981	0.0425695	0.0860212	0.0777315	0.0748065	0.0587703	0.0356369	0.0119356	0.106527	0.0524543	0.0845686	0.00382419	0.000804973	0.0648832	0.0568539	0.0314103	0.0261551
426	0.0922526	0.0908378	0.0902546	0.0633113	0.0828081	0.0843248	0.0626294	0.0487272	0.0454881	0.0411397	0.0368537	0.0254154	0.00476489	0.00359705	0.024825	0.042777	0.08394	0.0786811	0.0749754	0.0561048	0.0337777	0.0112364	0.104344	0.0500367	0.0826585	0.00351412	0.000842414	0.063278	0.0447166	0.0301681	0.0242371
427	0.0938137	0.0872559	0.0923037	0.062908	0.0790729	0.0818229	0.0626294	0.0479946	0.044213	0.0413247	0.0334727	0.0259539	0.00481708	0.00380944	0.0244919	0.0435799	0.0837749	0.0777579	0.0736359	0.055514	0.03338	0.0113177	0.101937	0.0489975	0.080704	0.00408258	0.000692652	0.0589693	0.060048	0.0287484	0.0197035
428	0.0866773	0.0863962	0.0912791	0.0578673	0.0766451	0.0863635	0.061422	0.0467569	0.0437556	0.0395419	0.0344588	0.02485	0.00462658	0.00348408	0.0236036	0.0429123	0.0836427	0.0768347	0.0729662	0.0531646	0.0321871	0.011773	0.0973461	0.048538	0.0781542	0.0035658	0.000636491	0.058378	0.0485494	0.0354919	0.0214472
429	0.0877924	0.0824561	0.089882	0.0602197	0.0746655	0.0802013	0.0618692	0.0443319	0.0425636	0.0385664	0.03336	0.0255231	0.00436564	0.0033214	0.0225725	0.0416494	0.0827545	0.0770827	0.0734851	0.0517151	0.0308975	0.0105778	0.0960563	0.0470612	0.0758443	0.00320405	0.00059905	0.0589693	0.0527017	0.0333624	0.020401
430	0.0862313	0.0803786	0.0850386	0.0550445	0.0734702	0.0829349	0.0586271	0.0464285	0.0419122	0.0378936	0.0321484	0.0242039	0.00440217	0.00360157	0.0224456	0.0408375	0.0808752	0.0753629	0.0719103	0.0497916	0.0302742	0.010773	0.094945	0.0459454	0.0738187	0.0031007	0.000524169	0.0598987	0.0491882	0.028571	0.0231909
431	0.0788719	0.0802353	0.0830826	0.0578673	0.0734329	0.076402	0.0593202	0.0440793	0.0409559	0.0375404	0.0312468	0.023477	0.00427692	0.00349312	0.0234926	0.0411713	0.0807504	0.074714	0.0726404	0.0483214	0.0286836	0.0109031	0.0911086	0.0443373	0.0739431	0.00248056	0.000673931	0.0547452	0.0511047	0.028571	0.0210984
432	0.0819197	0.0774414	0.0831758	0.0525578	0.0694363	0.0757534	0.0600357	0.0446855	0.0413024	0.0370358	0.0292181	0.0225616	0.0040525	0.0032265	0.0221918	0.0396107	0.0804421	0.0745241	0.0714215	0.0490977	0.029221	0.010212	0.0928019	0.0435606	0.0709669	0.00325573	0.00059905	0.0565193	0.0443972	0.030523	0.0265038
433	0.0819941	0.0772265	0.0830826	0.0543724	0.0706315	0.0783943	0.0556756	0.0436751	0.0420093	0.036178	0.0315285	0.0221577	0.00414905	0.00309997	0.0219697	0.0397911	0.0794107	0.0743975	0.0704561	0.0477238	0.028286	0.010025	0.0924116	0.0433747	0.0726194	0.00279063	0.00061777	0.0558435	0.0440778	0.0314103	0.0216215
434	0.0786489	0.0735729	0.0786118	0.0516169	0.0703327	0.0724174	0.0553625	0.0430183	0.039168	0.0364303	0.0275276	0.0226154	0.00392464	0.00279269	0.021938	0.0387537	0.0795905	0.0741179	0.0706553	0.0460132	0.027308	0.0102445	0.0897923	0.0409461	0.0692878	0.00258391	0.000730092	0.0542383	0.0542987	0.0291034	0.0183086
435	0.0748577	0.0752206	0.0775873	0.0507431	0.0693989	0.0712128	0.0541328	0.0402902	0.0391541	0.0356062	0.0280629	0.0207308	0.00389332	0.00296892	0.0225091	0.0383026	0.0781847	0.0741443	0.0697442	0.0447561	0.0269534	0.0100493	0.0886612	0.0401257	0.069581	0.00263559	0.000711372	0.0538159	0.0459942	0.0271513	0.0197035
436	0.0727019	0.0730715	0.0775873	0.049735	0.0695483	0.0730198	0.0518744	0.0394819	0.0393343	0.0350175	0.0269359	0.0200577	0.00367935	0.00289662	0.0206056	0.0389973	0.0767092	0.0725037	0.0681392	0.0439935	0.026588	0.0103258	0.0863329	0.0397209	0.0672711	0.00232552	0.000449288	0.0545762	0.0463136	0.0280386	0.0212728
437	0.0709178	0.0717103	0.073489	0.0489285	0.06473	0.0705641	0.05458	0.0389767	0.0366316	0.0336552	0.027753	0.0183616	0.00377068	0.00275653	0.0197648	0.0370217	0.0767753	0.0723138	0.0679582	0.0439455	0.0253198	0.00920377	0.0852746	0.0388239	0.0651478	0.00258391	0.000411847	0.055759	0.0415225	0.0230697	0.0212728
438	0.0701001	0.0697761	0.0712536	0.0475843	0.0631239	0.061344	0.050354	0.0376126	0.0364099	0.0332347	0.0266542	0.0202462	0.00373154	0.00266164	0.0194952	0.0351453	0.076166	0.0706732	0.0679521	0.0414311	0.0248255	0.00978104	0.0826751	0.0392177	0.0634953	0.00248056	0.000486728	0.0500986	0.04823	0.0250218	0.0228421
439	0.0695054	0.0628988	0.0694839	0.0524906	0.0623395	0.0622243	0.0498844	0.0384462	0.0372415	0.0328815	0.0251608	0.0179577	0.00349147	0.00266164	0.0204787	0.0368052	0.0750722	0.0698397	0.067222	0.0398099	0.0242666	0.00922003	0.0790238	0.0365594	0.0627224	0.00180874	0.000486728	0.0506055	0.0392867	0.0250218	0.019006
440	0.067647	0.0624689	0.0692976	0.0434173	0.0619286	0.0608807	0.0494596	0.0382694	0.0359525	0.0327638	0.0243156	0.01785	0.00343406	0.00248992	0.0191938	0.0363902	0.0745693	0.0698924	0.0662023	0.0386008	0.0229877	0.00900864	0.0787526	0.0352467	0.0599239	0.00217049	0.000730092	0.0462124	0.043439	0.0259091	0.0209241
441	0.0657885	0.0627555	0.0683662	0.0444254	0.0573344	0.0633363	0.0460386	0.0390019	0.0344279	0.0315864	0.0229631	0.0184693	0.00350973	0.00253963	0.0191303	0.0349739	0.0733654	0.0698871	0.0661903	0.0373712	0.0220098	0.00915499	0.0769667	0.0341856	0.0595863	0.00222216	0.000486728	0.0490848	0.0351345	0.026264	0.0177855
442	0.0626664	0.0610362	0.0692045	0.0436189	0.0562139	0.0566181	0.0473801	0.0362991	0.034913	0.0313846	0.0223715	0.0175808	0.00316528	0.00247184	0.0187338	0.0354611	0.0726717	0.0687635	0.0661842	0.036801	0.021956	0.00946395	0.0753858	0.0328291	0.0578094	0.00155035	0.000430567	0.0484089	0.0437584	0.0251992	0.0167393
443	0.0615513	0.0578841	0.0693908	0.0395192	0.053674	0.0609733	0.0475367	0.0330152	0.0343863	0.0317714	0.0216671	0.0173116	0.00323052	0.00231368	0.0175758	0.0349469	0.0729543	0.0706784	0.0658765	0.0362102	0.0210318	0.00916312	0.0729715	0.0325994	0.0569299	0.00273895	0.000374406	0.0496762	0.0428002	0.0200529	0.0158674
444	0.0617	0.0551618	0.0608217	0.0387799	0.0572971	0.0574984	0.0449653	0.0347329	0.0336933	0.0305941	0.0206809	0.0165846	0.00310266	0.00223234	0.0169254	0.0340267	0.0725065	0.0682518	0.0659972	0.0353927	0.0207201	0.00857772	0.0720124	0.0315054	0.0562014	0.00175706	0.00058033	0.0451141	0.0456748	0.0211177	0.019006
445	0.0585035	0.0568811	0.0627777	0.0416026	0.0515076	0.0540698	0.0430424	0.0348845	0.0326261	0.0312668	0.0217234	0.0149154	0.00304786	0.00208774	0.0169096	0.033684	0.0706199	0.0662261	0.0636682	0.0339157	0.0195917	0.00875659	0.0692542	0.0313523	0.0549043	0.00170538	0.000393127	0.0426641	0.0386479	0.0228923	0.017088
446	0.0567194	0.0525828	0.0609148	0.0395192	0.0507979	0.0562938	0.0442945	0.0325858	0.0322796	0.0288449	0.02054	0.0145385	0.0030322	0.00205158	0.0177503	0.0325924	0.0704364	0.0656564	0.0643681	0.0344103	0.0188609	0.00847202	0.0694791	0.0299411	0.0534917	0.0016537	0.000355686	0.0418192	0.0440778	0.0218275	0.0169136
447	0.0532999	0.0522962	0.056444	0.0377045	0.0513955	0.0542088	0.0422374	0.0321816	0.0308521	0.0282058	0.0200047	0.0146731	0.00290434	0.00209677	0.0163227	0.0325293	0.0703336	0.0653873	0.0624494	0.0326379	0.0186889	0.00843137	0.0679246	0.029055	0.0524611	0.00139531	0.000280805	0.0432554	0.034815	0.0198755	0.0172624
448	0.0515901	0.0487143	0.0543018	0.0402585	0.0483701	0.0521702	0.0410076	0.0329142	0.0325291	0.0289794	0.0193003	0.01575	0.00284693	0.00200188	0.0158785	0.0326556	0.068792	0.0662999	0.0633484	0.0314426	0.0181623	0.00835007	0.065722	0.0284424	0.0492806	0.00149867	0.000336966	0.0440158	0.0380091	0.0211177	0.0181342
449	0.0476502	0.0479263	0.0596109	0.0362931	0.0487436	0.048232	0.0410524	0.0313986	0.0303254	0.0270116	0.0175534	0.0142962	0.00271385	0.0019115	0.0165447	0.0305898	0.0682304	0.0648545	0.0629562	0.0299244	0.0175928	0.00773214	0.0645843	0.0273703	0.0491296	0.00139531	0.000280805	0.0420727	0.0367315	0.019698	0.0177855
450	0.0484679	0.0480696	0.0543018	0.0336719	0.0456434	0.0492976	0.0391071	0.0304892	0.0290503	0.0271966	0.0174689	0.0126808	0.00263295	0.0019115	0.0167985	0.031113	0.0685681	0.0637045	0.0627209	0.0296153	0.0172059	0.00778093	0.0626793	0.0274032	0.0477436	0.00149867	0.000449288	0.0430865	0.0405643	0.0195205	0.0191804
451	0.04936	0.0436996	0.0525321	0.0377045	0.0456808	0.0485563	0.0392412	0.0292767	0.0303947	0.026322	0.0179761	0.0126808	0.00253118	0.00187987	0.015704	0.0307431	0.0673715	0.0631717	0.06257	0.0291413	0.0172596	0.00771588	0.0613432	0.0258279	0.0472817	0.000826852	0.000393127	0.0435089	0.0325792	0.0232472	0.0183086
452	0.0466095	0.0450607	0.0481544	0.032395	0.0444855	0.0461007	0.0386822	0.0296809	0.0285652	0.0274825	0.0164828	0.0127346	0.00240854	0.00185727	0.0146412	0.0308243	0.0663218	0.062565	0.0614296	0.0279528	0.0159055	0.00771588	0.0598483	0.025806	0.0472905	0.00139531	0.000280805	0.0395382	0.0341762	0.0170361	0.0188317
453	0.0446767	0.0422668	0.0511349	0.0329998	0.0424312	0.0442474	0.0370947	0.0301356	0.0276504	0.0253801	0.0171026	0.0125462	0.00256772	0.00170815	0.0161799	0.0300936	0.0662483	0.0639208	0.0618218	0.0271353	0.0161204	0.00756953	0.0593985	0.0238697	0.0437191	0.00155035	0.000262084	0.0425796	0.0402449	0.0234246	0.0156931
454	0.0480219	0.0437712	0.0456396	0.0309836	0.0408624	0.0425794	0.037609	0.0281147	0.0274564	0.0261034	0.0155248	0.0127346	0.00247638	0.00176237	0.0152757	0.029823	0.0645159	0.0627708	0.0607539	0.0261873	0.0156905	0.00752075	0.0591075	0.0242089	0.0441011	0.00113692	0.000224644	0.0400451	0.0392867	0.0188107	0.0142981
455	0.0407369	0.0413355	0.0455464	0.0304459	0.0391443	0.0430427	0.0366699	0.0269275	0.0272624	0.025397	0.0160038	0.0116039	0.00237983	0.00169459	0.0154661	0.0296787	0.0647618	0.0626969	0.0598247	0.0260087	0.0146803	0.00778093	0.0571165	0.0245152	0.0419689	0.00139531	0.000336966	0.037933	0.0392867	0.0182783	0.0156931
456	0.0362023	0.0396162	0.0460121	0.0290345	0.039854	0.0399848	0.0341879	0.0259676	0.0257794	0.0252624	0.0147359	0.0117923	0.00226241	0.00161777	0.0142605	0.0280098	0.0646003	0.061568	0.0596738	0.0257476	0.0142075	0.00772401	0.0564418	0.0219991	0.0428751	0.000981887	0.000187203	0.037933	0.0290658	0.0205853	0.0141238
457	0.0402908	0.0363924	0.0437767	0.0313868	0.0396298	0.0387338	0.0355742	0.0266244	0.0265278	0.0240178	0.014116	0.0112539	0.00227546	0.00149576	0.013737	0.0284158	0.0645636	0.0616841	0.0600419	0.0249988	0.0140033	0.00694348	0.054345	0.0230602	0.03989	0.00129196	0.000205923	0.0401296	0.0370509	0.0175685	0.0165649
458	0.0414802	0.0359626	0.0423796	0.0278919	0.0385467	0.0392435	0.0339643	0.0268265	0.0247953	0.0246233	0.0149894	0.0114693	0.00218673	0.00153191	0.0141019	0.027676	0.0639323	0.0611565	0.0594747	0.0238035	0.0137239	0.00701666	0.0522813	0.0214302	0.0392326	0.000930209	0.000262084	0.0389468	0.0306628	0.0191656	0.0149956
459	0.0373173	0.0368939	0.0409825	0.027287	0.0363803	0.0372049	0.0310799	0.0271296	0.0235341	0.0221172	0.0133834	0.0107693	0.00221544	0.00146865	0.0136101	0.0274054	0.0627027	0.0603178	0.0578215	0.0233844	0.0135519	0.0071874	0.0519638	0.0210583	0.0384863	0.00087853	0.000224644	0.0384399	0.0338568	0.0193431	0.0153443
460	0.0347899	0.035103	0.0392128	0.0248003	0.0343259	0.0376682	0.0320861	0.0246541	0.0244211	0.0225545	0.0140878	0.0107154	0.0020667	0.00140538	0.0132294	0.0280188	0.0623136	0.0592838	0.0581594	0.0223059	0.0129608	0.00709796	0.0505417	0.0211786	0.0379266	0.00103357	0.000280805	0.035145	0.033218	0.0204078	0.0144725
461	0.0362766	0.031521	0.0390265	0.0258084	0.0345501	0.0360466	0.0310129	0.0246793	0.0246013	0.0219322	0.0132989	0.0102039	0.0021502	0.00145509	0.0128487	0.0257095	0.0612492	0.0597216	0.0581895	0.0214335	0.0130253	0.00703292	0.049437	0.0201066	0.037358	0.00108524	0.000280805	0.035483	0.0297046	0.0163263	0.0179598
462	0.031742	0.0340284	0.0399579	0.0263461	0.0339524	0.0369732	0.0297831	0.0235426	0.02413	0.0220668	0.0124255	0.00993463	0.00189708	0.00140538	0.0124998	0.0261064	0.0613813	0.0603705	0.0581413	0.0211381	0.0124987	0.00688657	0.0487293	0.0198987	0.0363719	0.00134363	0.000168483	0.0313433	0.0319404	0.0159714	0.011857
463	0.0314447	0.0314494	0.0366979	0.0266822	0.0315246	0.0334056	0.0304539	0.0217997	0.0235063	0.0215622	0.0131298	0.0103923	0.0019571	0.00137375	0.0134198	0.0257275	0.0616309	0.0589462	0.0567354	0.0208152	0.0122838	0.00672396	0.0473402	0.0190455	0.0350926	0.00124028	0.000243364	0.0369192	0.0290658	0.0177459	0.0176111
464	0.0334518	0.0319509	0.0346488	0.022784	0.030292	0.0304403	0.02947	0.0238205	0.0217461	0.0199307	0.0124255	0.00888463	0.00182141	0.00122011	0.0123253	0.0257366	0.0607133	0.0583131	0.0571698	0.0204167	0.0114777	0.00632556	0.0467118	0.0182031	0.0352258	0.00087853	0.000168483	0.0375106	0.0354539	0.0168586	0.0115082
465	0.0307757	0.0313777	0.0336242	0.0231873	0.0295823	0.0342859	0.028598	0.0229869	0.0230351	0.0202839	0.0116929	0.00945002	0.00189186	0.00113425	0.0118335	0.0256644	0.0608344	0.0582182	0.0565182	0.0193519	0.0113595	0.00656948	0.045799	0.0177218	0.0340264	0.000775174	0.000205923	0.0348916	0.0344956	0.0152615	0.0160418
466	0.0276535	0.0286555	0.0324134	0.0215742	0.0301799	0.0293747	0.0290229	0.0211934	0.0235618	0.020183	0.0108758	0.00904617	0.00179009	0.00127885	0.0119763	0.0247082	0.0591313	0.0576221	0.0565242	0.0191458	0.0101774	0.00661826	0.044701	0.0175468	0.0332979	0.000775174	7.48813e-05	0.0353985	0.033218	0.015439	0.013775
467	0.0290659	0.0298733	0.0333448	0.0221791	0.0271918	0.030672	0.028844	0.0221786	0.021954	0.0207885	0.0119183	0.00883079	0.00172225	0.00134663	0.0116908	0.0245548	0.0591386	0.0563613	0.0556372	0.0191252	0.0103063	0.00616295	0.0428489	0.0177327	0.0324095	0.000981887	0.000187203	0.0311743	0.0328986	0.0161488	0.0125544
468	0.0280995	0.0237124	0.0307368	0.0213054	0.02891	0.0284017	0.0264068	0.0212944	0.0210531	0.0193757	0.00986147	0.0093154	0.00169876	0.00106194	0.0116749	0.0242571	0.0600306	0.0568994	0.054521	0.0186375	0.0105857	0.0061223	0.0423595	0.0172076	0.0321519	0.00108524	0.000149763	0.0331175	0.0306628	0.0145517	0.0129032
469	0.0245313	0.0272943	0.0302711	0.0207005	0.0268183	0.0266874	0.0258031	0.0203093	0.0215382	0.0187197	0.0112984	0.00883079	0.00177444	0.00118395	0.0110721	0.024609	0.0584706	0.0555594	0.0544727	0.0179917	0.0105643	0.00652069	0.0417972	0.0169889	0.0312635	0.000723496	0.000131042	0.0334554	0.028427	0.0156164	0.0111595
470	0.0271331	0.0253601	0.0274769	0.0197596	0.0265195	0.0258998	0.0272788	0.020183	0.0199721	0.0180806	0.00963607	0.00834617	0.00157351	0.00105742	0.0111673	0.0231746	0.0578576	0.0548895	0.0559269	0.0172223	0.00943582	0.00625239	0.0407058	0.0156761	0.029611	0.000723496	3.74406e-05	0.0337088	0.033218	0.015439	0.0116826
471	0.0254977	0.0245004	0.0264523	0.02023	0.026146	0.0268264	0.0265633	0.020865	0.019778	0.017677	0.0102841	0.0086154	0.00160482	0.00115232	0.0108025	0.0237249	0.0580265	0.0557863	0.0552692	0.01703	0.00885549	0.00597595	0.0391051	0.0156761	0.0293711	0.00087853	0.000112322	0.0329485	0.0297046	0.0122447	0.0136007
472	0.0245313	0.0225662	0.0296191	0.0207005	0.0252122	0.0256218	0.024931	0.0184653	0.0200691	0.0176938	0.00873445	0.00891155	0.00176661	0.00104839	0.011088	0.0218395	0.0573768	0.0543725	0.0547382	0.016398	0.00891997	0.00606538	0.0394028	0.0155777	0.0297443	0.000465104	0.000149763	0.0349761	0.033218	0.0145517	0.0115082
473	0.0221525	0.0226378	0.026918	0.0200284	0.0231579	0.0245561	0.0245062	0.019602	0.0193761	0.0188207	0.009946	0.00869617	0.00153698	0.00123818	0.0104376	0.0225793	0.0572997	0.0541246	0.0537668	0.0156148	0.0093606	0.00609791	0.0381592	0.0151292	0.0278875	0.000930209	5.61609e-05	0.0346381	0.0268299	0.0125996	0.0127288
474	0.0239366	0.0251452	0.0252415	0.0186842	0.0239796	0.0270117	0.025177	0.0180106	0.0188494	0.0171387	0.0107631	0.00850771	0.00144043	0.000985122	0.0102314	0.0226153	0.0564665	0.0534229	0.0534108	0.0163842	0.0086513	0.00592716	0.0379542	0.01479	0.028616	0.000413426	0.000187203	0.0293157	0.0309822	0.0125996	0.0120313
475	0.0239366	0.023784	0.0238443	0.0194907	0.0228217	0.0244635	0.0244838	0.019602	0.0179069	0.0180133	0.00938249	0.00837309	0.00147174	0.00102579	0.0102314	0.0223537	0.0565987	0.0540982	0.0527893	0.0156973	0.00849009	0.00607351	0.036962	0.0145056	0.0272034	0.000723496	0.000131042	0.0338778	0.0220389	0.010825	0.011857
476	0.0243826	0.020417	0.0247758	0.0194235	0.0230458	0.0241855	0.0224491	0.0181622	0.0175189	0.016836	0.00963607	0.00726924	0.00145608	0.00102127	0.01039	0.0221643	0.0571676	0.0535284	0.0519989	0.0157522	0.00784527	0.00603286	0.0375573	0.0142103	0.0275321	0.000826852	0.000149763	0.030414	0.0335374	0.0143742	0.0144725
477	0.0220782	0.0243572	0.0244963	0.0177433	0.0228217	0.0230735	0.0228069	0.0181369	0.0187663	0.0174751	0.00943884	0.0079154	0.00142738	0.000863112	0.0101838	0.0215238	0.0555342	0.0540349	0.0534048	0.015182	0.00800648	0.0061223	0.0354208	0.0136523	0.0269546	0.000981887	0.000280805	0.0311743	0.0344956	0.00940535	0.011857
478	0.0214092	0.0189126	0.0225404	0.0178105	0.0202445	0.0224712	0.0236118	0.0167729	0.0169229	0.017206	0.00873445	0.00802309	0.0014065	0.000939933	0.00935895	0.0214516	0.0554718	0.0529165	0.0526626	0.0143371	0.00870503	0.00566699	0.0351166	0.0133023	0.0252222	0.000930209	0.000168483	0.0298226	0.0309822	0.0136644	0.00993894
479	0.0196251	0.0209185	0.0244032	0.017004	0.0214024	0.0222859	0.0224715	0.017076	0.0172971	0.0165501	0.00836817	0.00748463	0.00136736	0.00103031	0.0100886	0.0210096	0.055281	0.0519828	0.0513834	0.0140004	0.00824291	0.00562633	0.0357119	0.0127444	0.0257464	0.000361748	7.48813e-05	0.0289778	0.0252329	0.0120672	0.0144725
480	0.0214092	0.0176948	0.0230992	0.0159958	0.0218132	0.0213592	0.0218454	0.0168486	0.0175466	0.0159109	0.00921343	0.00869617	0.00124993	0.000723025	0.00900998	0.0206037	0.055002	0.053117	0.0521135	0.0137944	0.00745838	0.00573203	0.0327287	0.0132695	0.0262439	0.000826852	5.61609e-05	0.0331175	0.0287464	0.0106476	0.0116826
481	0.0176923	0.0187693	0.0211432	0.0172056	0.0196842	0.0208495	0.0228292	0.0157372	0.0168397	0.0157764	0.00876262	0.00718847	0.00127864	0.000813404	0.00951758	0.019864	0.0545983	0.0524681	0.0515826	0.0132929	0.00703925	0.00603286	0.0335291	0.0128975	0.0241383	0.00031007	0.000112322	0.0310054	0.0293852	0.013132	0.0108108
482	0.0192534	0.0186977	0.0197461	0.0139124	0.0196095	0.0210349	0.0218678	0.0158635	0.0172278	0.0154064	0.00794553	0.00697309	0.00135431	0.000854074	0.0089148	0.0201075	0.0542863	0.0515713	0.0522644	0.0125441	0.00679207	0.00526046	0.0321532	0.0120114	0.024165	0.000568461	0.000224644	0.0309209	0.0357733	0.0110025	0.00993894
483	0.0168746	0.0184828	0.0220746	0.0141812	0.0206927	0.0212665	0.0205262	0.0176064	0.0164239	0.0159782	0.00805823	0.00691924	0.00115338	0.000854074	0.00881962	0.0201617	0.054345	0.0526264	0.0506111	0.0124754	0.00768407	0.0056182	0.0312338	0.012274	0.0235875	0.000568461	0.000149763	0.0304985	0.030024	0.0129545	0.0123801
484	0.0160569	0.0184828	0.0186284	0.0139796	0.0203939	0.0216835	0.0203697	0.0166213	0.0154538	0.0149354	0.00833999	0.00681155	0.00119775	0.000790809	0.0092955	0.0195933	0.0542386	0.0516399	0.0515222	0.0127364	0.00718971	0.00530924	0.0307377	0.0118255	0.0240317	0.000516783	0.000131042	0.032695	0.0245941	0.0136644	0.0125544
485	0.0177666	0.0181962	0.0193735	0.0166679	0.0202818	0.0201082	0.0214206	0.0144742	0.0155923	0.0152718	0.00803006	0.00678463	0.00117165	0.00082696	0.00915274	0.0197647	0.0548442	0.0512073	0.0495371	0.0121044	0.00709299	0.00497589	0.0311082	0.0115301	0.0234631	0.000413426	5.61609e-05	0.0286398	0.0261911	0.0115349	0.0108108
486	0.0173949	0.0177664	0.019001	0.0135763	0.0167334	0.0190889	0.0202131	0.0138174	0.0157448	0.014229	0.00825546	0.00638078	0.00109076	0.000799847	0.00854996	0.0192415	0.0536917	0.0505268	0.0517756	0.0121662	0.00637294	0.0056426	0.0297323	0.0109503	0.0228946	0.000568461	0.000112322	0.030583	0.0309822	0.0118898	0.00941583
487	0.0167259	0.0187693	0.0178833	0.0149877	0.0182275	0.0199692	0.0200566	0.0157119	0.015135	0.0141786	0.00805823	0.00691924	0.00116382	0.000623609	0.00850237	0.0193408	0.05342	0.0506903	0.0505629	0.0117472	0.00624398	0.00558568	0.0296067	0.0115739	0.0225125	0.00031007	7.48813e-05	0.0300761	0.0328986	0.0115349	0.0115082
488	0.0176179	0.01705	0.0176038	0.0171384	0.0184142	0.0178843	0.0197659	0.0146005	0.0157448	0.0142458	0.00791736	0.00726924	0.00119775	0.000673317	0.00867686	0.0186552	0.0535705	0.0496669	0.0500198	0.0115205	0.00631921	0.00551251	0.029944	0.0113113	0.0222282	0.000568461	0.000131042	0.0290623	0.0290658	0.0136644	0.0123801
489	0.0171719	0.0165485	0.0175107	0.0159286	0.0177419	0.0180696	0.0180219	0.0150299	0.0154953	0.0137244	0.00819911	0.00716155	0.00112729	0.000763696	0.007852	0.0185199	0.0531521	0.0499993	0.0499776	0.0117128	0.00595381	0.0050328	0.0290246	0.0100752	0.0219439	0.000516783	3.74406e-05	0.0273726	0.0261911	0.0104701	0.0108108
490	0.0165029	0.015474	0.0191872	0.0141812	0.0169949	0.0172356	0.0186256	0.0146257	0.0143034	0.0143131	0.00848087	0.00667694	0.000921142	0.000700431	0.00839133	0.0183575	0.0532292	0.0501101	0.0506835	0.0114174	0.00603979	0.0053499	0.0280985	0.0108081	0.0209933	0.000361748	0.000168483	0.0299916	0.0274688	0.0140193	0.0111595
491	0.0181383	0.0161187	0.0182558	0.0138451	0.0175552	0.0163553	0.0173287	0.0151309	0.0149132	0.0146495	0.00760742	0.00678463	0.00103074	0.000709469	0.00775683	0.0185289	0.0525722	0.0499307	0.0501224	0.0109159	0.00573887	0.00533363	0.0270402	0.00986732	0.0205225	0.00031007	9.36016e-05	0.0300761	0.0191642	0.00869551	0.0108108
492	0.0185843	0.0133248	0.016393	0.0152565	0.0168455	0.017143	0.0176865	0.0149288	0.0148439	0.0136235	0.00817094	0.00659617	0.000944627	0.000641685	0.00770924	0.0182492	0.0523152	0.0496247	0.048795	0.0107373	0.00559916	0.0051385	0.0271725	0.0100314	0.0199006	0.000516783	0.000112322	0.027626	0.0293852	0.0117123	0.008544
493	0.0153878	0.0133964	0.0155547	0.0135091	0.0163226	0.017421	0.018961	0.01407	0.0139846	0.0131021	0.00836817	0.0061654	0.000947236	0.000610053	0.00789959	0.0172209	0.052697	0.0489389	0.0492234	0.0107717	0.00576037	0.00489459	0.027199	0.00986732	0.0206646	0.00031007	3.74406e-05	0.0296536	0.0306628	0.010825	0.0095902
494	0.0165029	0.0135397	0.0160204	0.0135763	0.0169949	0.0173746	0.0176641	0.0144742	0.014442	0.012648	0.00769195	0.00627309	0.000947236	0.000582939	0.00775683	0.0174554	0.0516362	0.0500256	0.049338	0.0105862	0.00533049	0.00504094	0.0257041	0.00937505	0.0205136	0.000155035	1.87203e-05	0.0275416	0.0226777	0.0134869	0.00749779
495	0.0161312	0.015474	0.0153684	0.0122993	0.0149779	0.0166333	0.0174629	0.0133122	0.0143311	0.0119753	0.00783283	0.00627309	0.00098116	0.00057842	0.00780442	0.0179786	0.052374	0.0491763	0.0483726	0.00989923	0.00555617	0.00511411	0.0260348	0.00920002	0.0200161	0.000568461	5.61609e-05	0.0297381	0.0236359	0.0115349	0.008544
496	0.0159825	0.0158321	0.015741	0.0135763	0.0153141	0.0176526	0.0182679	0.0134132	0.0137906	0.012833	0.00769195	0.0061654	0.00078545	0.000601015	0.00739199	0.0175636	0.0519408	0.0497461	0.0490846	0.00998854	0.00529825	0.00497589	0.0258231	0.0091672	0.0191632	0.000516783	7.48813e-05	0.0303295	0.0271494	0.0101152	0.010462
497	0.0162055	0.0157605	0.0154616	0.0137107	0.0146418	0.0175136	0.0178877	0.0133122	0.0125155	0.0120762	0.00805823	0.00613847	0.000895047	0.000691393	0.00720164	0.0172479	0.0514674	0.0489284	0.048439	0.0100229	0.00499733	0.0046588	0.0258364	0.00867493	0.0196874	0.000361748	9.36016e-05	0.0266967	0.0293852	0.0125996	0.0101133
498	0.0147931	0.0145427	0.0135987	0.0123665	0.0152394	0.0169576	0.0171499	0.013489	0.0126541	0.0126817	0.00777648	0.00694617	0.000876781	0.000528712	0.0072175	0.016436	0.0520363	0.0494876	0.0476365	0.00937714	0.00454596	0.00489459	0.0257372	0.00907969	0.0185324	0.000620139	0.000168483	0.0297381	0.0210807	0.00905043	0.00976457
499	0.0134551	0.012895	0.0122947	0.0129714	0.0147165	0.0150117	0.0163673	0.0141205	0.0132778	0.0121266	0.00757925	0.00697309	0.000788059	0.000573901	0.00686852	0.0165894	0.0521317	0.0482954	0.0487648	0.00963132	0.00539497	0.00474011	0.0246259	0.0095282	0.0189233	0.00031007	7.48813e-05	0.0308364	0.0236359	0.0104701	0.0106364
500	0.0159825	0.015474	0.0162067	0.0139796	0.0158743	0.015475	0.0175971	0.0124533	0.0133055	0.0118575	0.00741019	0.00638078	0.000798497	0.000596496	0.00656713	0.0162917	0.0528585	0.048596	0.0486502	0.00972749	0.00490061	0.00509785	0.0238454	0.00840145	0.0177773	0.000155035	7.48813e-05	0.027795	0.0249135	0.0113574	0.0109851
501	0.0144958	0.0141128	0.0143439	0.01156	0.0150153	0.0147337	0.0173287	0.0119734	0.0131114	0.0121771	0.00772013	0.00600386	0.000751526	0.000542269	0.00724922	0.0168149	0.0517206	0.0484009	0.0485234	0.00912296	0.00469642	0.00481328	0.0239314	0.00801857	0.0185768	0.000155035	5.61609e-05	0.0252605	0.0217195	0.00887297	0.00871837
502	0.012786	0.0150441	0.0128536	0.0132403	0.0130356	0.015475	0.0171499	0.0130091	0.0130006	0.0109829	0.00803006	0.00627309	0.000827201	0.000515156	0.00675748	0.0159128	0.0505938	0.0481213	0.0483666	0.00865582	0.0045782	0.00487019	0.0239248	0.00894841	0.0182748	0.000258391	9.36016e-05	0.0300761	0.0220389	0.0101152	0.0101133
503	0.0157595	0.0137546	0.0155547	0.0129714	0.0147165	0.0144094	0.0160542	0.0128828	0.0124184	0.0116389	0.00743837	0.00589616	0.000848077	0.000569383	0.00726509	0.0158497	0.0513646	0.0488282	0.0474494	0.00908861	0.00468567	0.00522794	0.0231376	0.00831393	0.0176618	0.000258391	9.36016e-05	0.0273726	0.0293852	0.00905043	0.00941583
504	0.0157595	0.0131099	0.0134124	0.012837	0.0137827	0.0162163	0.0172169	0.0120744	0.0121828	0.0115716	0.00780465	0.00632693	0.00073587	0.000587458	0.0062816	0.0158948	0.0512068	0.0473194	0.0482399	0.00874512	0.00480389	0.00556129	0.0235345	0.00854366	0.0171643	0.000723496	7.48813e-05	0.0267812	0.0265105	0.00993773	0.00924147
505	0.0139011	0.0135397	0.0132262	0.0136435	0.0143056	0.0155677	0.0167921	0.0136658	0.0124323	0.0114707	0.00870627	0.00611155	0.000748917	0.000524193	0.00655127	0.0150649	0.0510049	0.0482954	0.0474494	0.00897182	0.00463194	0.00440675	0.0229789	0.00847802	0.0170399	0.000258391	5.61609e-05	0.0275416	0.0220389	0.0110025	0.00976457
506	0.0158339	0.0132532	0.013785	0.0139796	0.0147165	0.014502	0.0161884	0.0126554	0.0120997	0.0111175	0.00738202	0.00654232	0.000767183	0.000479004	0.00667817	0.015119	0.0515738	0.0471506	0.0469426	0.00918478	0.00455671	0.00497589	0.0232633	0.0081936	0.0168977	0.000258391	5.61609e-05	0.0261053	0.0242747	0.00851805	0.00819526
507	0.0133807	0.0143277	0.0119222	0.0122321	0.0134092	0.015892	0.0161437	0.0122765	0.0119333	0.0106634	0.00743837	0.00592309	0.00073326	0.000533231	0.00648782	0.015137	0.051115	0.0477203	0.0473107	0.0086146	0.00450297	0.00517102	0.0219139	0.00787636	0.0169155	0.000206713	5.61609e-05	0.0265278	0.0220389	0.00851805	0.0102877
508	0.0152392	0.0146143	0.0158341	0.0130386	0.0135586	0.015753	0.0171946	0.012807	0.0113789	0.0109661	0.00848087	0.00589616	0.000670633	0.000501599	0.00604366	0.0152182	0.05146	0.0470451	0.0478296	0.0083879	0.00436326	0.0047645	0.0216229	0.00797481	0.017413	0.000413426	9.36016e-05	0.0267812	0.0249135	0.0110025	0.00993894
509	0.0142728	0.0146143	0.0135987	0.0118289	0.0136706	0.0144557	0.0152269	0.0127565	0.0116561	0.0110166	0.00794553	0.00608463	0.000670633	0.000488042	0.00547261	0.015137	0.0512581	0.0465967	0.0468943	0.00823677	0.0043955	0.00488645	0.0212922	0.00695745	0.0168	0.000206713	3.74406e-05	0.0299916	0.0252329	0.0122447	0.008544
510	0.0140498	0.0128233	0.0122016	0.0127026	0.0136706	0.0153823	0.0154953	0.0118724	0.0109493	0.0108315	0.0089035	0.00627309	0.000725432	0.000533231	0.00642437	0.0152272	0.0507553	0.0471559	0.0476003	0.00764597	0.00427729	0.00504907	0.0216758	0.00713248	0.0168977	0.000206713	7.48813e-05	0.0285554	0.0268299	0.010825	0.00993894
511	0.0135294	0.0128233	0.0128536	0.0116944	0.0133718	0.0138534	0.0153835	0.0120997	0.0110463	0.0102429	0.00794553	0.00705386	0.000709775	0.00053775	0.00651954	0.014686	0.0506855	0.0476623	0.0462246	0.00847034	0.00436326	0.00463441	0.0215105	0.00789823	0.016649	0.000361748	7.48813e-05	0.0296536	0.0274688	0.00922789	0.00924147
512	0.0141984	0.0141845	0.013785	0.0118289	0.0134839	0.0157067	0.0154282	0.0125544	0.0110463	0.0108652	0.00811458	0.00705386	0.000647148	0.000424777	0.00626574	0.014686	0.0511994	0.0472508	0.0473589	0.00792763	0.00419131	0.00521981	0.0214774	0.00758099	0.0160182	0.000516783	7.48813e-05	0.0299916	0.0290658	0.00958281	0.0102877
513	0.0133807	0.0119637	0.0122016	0.0120305	0.014455	0.014641	0.01554	0.0125291	0.0103533	0.00999059	0.00811458	0.00646155	0.000644538	0.000402183	0.00566296	0.0144965	0.0507443	0.0480474	0.0467194	0.00765284	0.00384741	0.00530924	0.0214179	0.00697933	0.0162048	0.000361748	5.61609e-05	0.0259364	0.0229971	0.00976027	0.00924147
514	0.0142728	0.0147576	0.0136919	0.0129714	0.0129983	0.0138997	0.0148468	0.011544	0.0113097	0.0101588	0.00755107	0.00648847	0.000743698	0.000424777	0.00607539	0.0142079	0.0502414	0.0467128	0.0473951	0.00765284	0.00429878	0.00517915	0.020644	0.00691369	0.0152186	0.00031007	3.74406e-05	0.0268657	0.0258717	0.00940535	0.0080209
515	0.0144214	0.0120353	0.0116427	0.012837	0.0132224	0.0137144	0.0145561	0.0118218	0.011573	0.0105624	0.00724114	0.00627309	0.000668024	0.000411221	0.00583745	0.0144154	0.0517096	0.0465545	0.0462608	0.00774902	0.00358948	0.00486206	0.0209152	0.00689181	0.0150498	0.000465104	5.61609e-05	0.0306674	0.0239553	0.00922789	0.00976457
516	0.013232	0.0138263	0.0121085	0.0127026	0.0134839	0.0138534	0.0148692	0.0110388	0.0103672	0.010697	0.00788918	0.00635386	0.000623663	0.000424777	0.00585331	0.0135313	0.0520436	0.0479419	0.0453195	0.00746049	0.00392264	0.00502467	0.0202008	0.00697933	0.0153252	0.00031007	7.48813e-05	0.0283864	0.0242747	0.00940535	0.00871837
517	0.0146445	0.012895	0.0115496	0.0113584	0.0132971	0.016031	0.0160319	0.0119734	0.0112542	0.00943556	0.00926979	0.00624617	0.000681071	0.000460929	0.00556778	0.0135854	0.0522859	0.0462222	0.0455428	0.00751545	0.00400861	0.0051385	0.0198238	0.00697933	0.0152808	0.000258391	1.87203e-05	0.0299916	0.0255523	0.00763076	0.00784653
518	0.0156852	0.0133248	0.0139713	0.012837	0.0133718	0.0145484	0.0151151	0.0113166	0.0106582	0.0107475	0.00862175	0.00708078	0.000594958	0.000379588	0.00529812	0.012981	0.0512985	0.0465598	0.0459229	0.00731623	0.00377218	0.00500841	0.0200222	0.00657457	0.0145701	0.000103357	1.87203e-05	0.0290623	0.0201225	0.00816313	0.00697469
519	0.0165029	0.0131815	0.0129467	0.0131731	0.0132224	0.0144094	0.0158754	0.0112408	0.0115175	0.00955329	0.00836817	0.0064077	0.000566254	0.000402183	0.00563124	0.0134772	0.0522125	0.0464595	0.0454462	0.00722005	0.00357873	0.00486206	0.0196319	0.00692463	0.0154407	0.000361748	1.87203e-05	0.0285554	0.0226777	0.00798568	0.00871837
520	0.0153135	0.0130382	0.0139713	0.0122321	0.0125127	0.0137144	0.014735	0.0114934	0.0114621	0.00926737	0.00819911	0.00648847	0.000519284	0.000397664	0.00601194	0.0133238	0.0520803	0.0467919	0.0467556	0.00739866	0.00339604	0.00491898	0.018567	0.00651987	0.0146056	0.00031007	3.74406e-05	0.0275416	0.0258717	0.0124222	0.00749779
521	0.0159825	0.0134681	0.0139713	0.0123665	0.0130356	0.015197	0.0146009	0.0110388	0.0105751	0.00955329	0.00915708	0.00646155	0.000521893	0.000402183	0.00574227	0.0126834	0.0516986	0.0465651	0.045941	0.00706205	0.00395488	0.00502467	0.0191888	0.00723093	0.0146056	0.000155035	1.87203e-05	0.0294002	0.0239553	0.00905043	0.00749779
522	0.0152392	0.0133964	0.0126673	0.01156	0.0132971	0.013946	0.0135723	0.0121755	0.0108107	0.00913281	0.00842452	0.00635386	0.000529722	0.000320843	0.00532985	0.0131254	0.051761	0.0469818	0.0465444	0.00770093	0.00395488	0.00520355	0.0191292	0.00588539	0.0149699	0.000155035	3.74406e-05	0.0300761	0.0204419	0.0106476	0.00749779
523	0.0139754	0.0142561	0.011829	0.0100142	0.0132598	0.0149653	0.0146456	0.0111145	0.0110047	0.0093851	0.0077483	0.00745771	0.000521893	0.000361513	0.00534571	0.0132878	0.050803	0.0459584	0.046303	0.00746736	0.00366471	0.0051385	0.0188779	0.00665114	0.0147122	0.00031007	1.87203e-05	0.0315123	0.0226777	0.00727584	0.00697469
524	0.0154622	0.0146859	0.0120153	0.0132403	0.0141188	0.0138997	0.0138406	0.0112914	0.0105751	0.00990649	0.00735384	0.00611155	0.00054016	0.000366032	0.00515536	0.012945	0.0512912	0.0466758	0.0456393	0.00707579	0.00349276	0.0052442	0.0186993	0.00629014	0.0141347	0.000258391	1.87203e-05	0.025176	0.0229971	0.00851805	0.0080209
525	0.0144214	0.0137546	0.010525	0.0118961	0.0141188	0.014919	0.0142207	0.0117966	0.00995138	0.00988967	0.00943884	0.00562693	0.00049058	0.000420259	0.00475879	0.0128638	0.0515738	0.0462855	0.0464056	0.0068697	0.003525	0.00491898	0.0185736	0.00635578	0.0145434	0.000155035	5.61609e-05	0.027795	0.0210807	0.00692092	0.0115082
526	0.0159825	0.0143277	0.0141576	0.0126354	0.0146791	0.0150117	0.0132816	0.0127059	0.0101454	0.00869551	0.00791736	0.0060577	0.000474923	0.000366032	0.00491742	0.0124398	0.0516656	0.04666	0.0446196	0.00684909	0.00344977	0.00494337	0.0176674	0.00585257	0.0146234	0.000568461	3.74406e-05	0.0285554	0.0226777	0.00674346	0.00697469
527	0.013232	0.0135397	0.0115496	0.0142484	0.0126621	0.0152897	0.0142207	0.0112914	0.0101316	0.00783774	0.00828364	0.00710771	0.000503627	0.000338918	0.00525053	0.0125931	0.0518491	0.0465229	0.0458022	0.00639569	0.00365396	0.00521981	0.0184612	0.0063886	0.0142858	0.000413426	5.61609e-05	0.0259364	0.0233165	0.0115349	0.0080209
528	0.0141241	0.0126084	0.0122947	0.0129714	0.0127368	0.0124634	0.0152269	0.0109125	0.010284	0.00970466	0.00845269	0.00665001	0.000498408	0.000343437	0.0045843	0.0122504	0.052385	0.0467655	0.0449696	0.00689031	0.00346052	0.00556942	0.0172838	0.00615887	0.0142147	0.000206713	5.61609e-05	0.0288088	0.0242747	0.00816313	0.0102877
529	0.0156108	0.0123935	0.0132262	0.0145845	0.0134839	0.015058	0.0134382	0.010963	0.00988208	0.00844323	0.00887533	0.00670386	0.000498408	0.000384107	0.00477465	0.0128818	0.0513426	0.0474882	0.0450721	0.00645752	0.00325633	0.00536616	0.018104	0.00589633	0.0140814	0.000258391	3.74406e-05	0.0262743	0.0252329	0.00816313	0.00767216
530	0.0143471	0.0138979	0.0135987	0.0135763	0.013073	0.0151043	0.0140866	0.0104073	0.00995138	0.00958693	0.00864992	0.00700001	0.000420124	0.000366032	0.0048381	0.0123496	0.0526162	0.0450563	0.0460737	0.00624455	0.00365396	0.00514663	0.0172772	0.00658551	0.0136195	0.000516783	3.74406e-05	0.0294002	0.0236359	0.00763076	0.00767216
531	0.0154622	0.0122502	0.011177	0.0121649	0.0142309	0.0141314	0.014735	0.011746	0.0100207	0.00852732	0.00938249	0.00670386	0.00043839	0.000370551	0.00493328	0.012548	0.0520656	0.0461852	0.0449153	0.0064163	0.00321334	0.00483767	0.0171581	0.00635578	0.0134773	0.000206713	5.61609e-05	0.0300761	0.0223583	0.00834059	0.00557975
532	0.0165772	0.0133964	0.0122016	0.0131058	0.0134092	0.0146873	0.0144443	0.0107609	0.00939699	0.00901508	0.00938249	0.00638078	0.000412296	0.000338918	0.00501259	0.0119617	0.052051	0.046354	0.0453014	0.00623768	0.00356799	0.00489459	0.0174359	0.00568848	0.0133707	0.000103357	1.87203e-05	0.030245	0.0236359	0.00692092	0.00662596
533	0.0135294	0.0139695	0.0138782	0.0135091	0.0128489	0.014363	0.0145785	0.0111398	0.0101593	0.00872915	0.00910073	0.00678463	0.000524503	0.000325361	0.00482224	0.0121511	0.0522822	0.0471084	0.0450299	0.00629951	0.00305213	0.00546372	0.0168009	0.00521809	0.0133352	0.000103357	7.48813e-05	0.0294002	0.0249135	0.00905043	0.00836963
534	0.0138267	0.0126084	0.013785	0.0131058	0.0141188	0.016309	0.0150033	0.0111651	0.0100761	0.00852732	0.00949519	0.00710771	0.000435781	0.000352475	0.00485397	0.0115197	0.0514563	0.0463699	0.0450239	0.00608655	0.00327782	0.00512224	0.0165826	0.00584163	0.0138327	0.000206713	3.74406e-05	0.0250915	0.0245941	0.00887297	0.00749779
535	0.0167259	0.0159754	0.0139713	0.0141812	0.0123633	0.015892	0.013863	0.0111651	0.00961875	0.0081573	0.00901621	0.00627309	0.000412296	0.000347956	0.00463189	0.0115557	0.0520326	0.045299	0.0458143	0.00649873	0.00295541	0.00517915	0.016404	0.00480239	0.0131486	0.000155035	5.61609e-05	0.0274571	0.0271494	0.00851805	0.00924147
536	0.0176923	0.0138263	0.0122947	0.0120305	0.0133718	0.013251	0.013863	0.0109377	0.00968805	0.00898144	0.00904438	0.00619232	0.000441	0.000366032	0.0047112	0.0113032	0.0526089	0.0451196	0.044692	0.0061896	0.00314886	0.00492711	0.0164702	0.00521809	0.0134684	0.000206713	7.48813e-05	0.0261053	0.0198031	0.00780822	0.00592849
537	0.012563	0.0138263	0.0117359	0.0120305	0.0149406	0.0171893	0.0148021	0.0118724	0.0101454	0.00829185	0.00946702	0.00659617	0.000404467	0.000275653	0.0047112	0.0112671	0.052062	0.0464543	0.0460074	0.00598351	0.00312736	0.00545559	0.0156103	0.00567754	0.0126511	0.000206713	7.48813e-05	0.030583	0.0223583	0.0113574	0.00749779
538	0.0144214	0.0141128	0.0129467	0.0119633	0.0137453	0.0148727	0.0153387	0.011064	0.0100345	0.00864506	0.00859357	0.00586924	0.000422734	0.000343437	0.00475879	0.0113934	0.0526015	0.0454572	0.0447403	0.00600412	0.00304139	0.00547185	0.0159013	0.00492272	0.0132197	0.000103357	1.87203e-05	0.0283864	0.0242747	0.00638854	0.00749779
539	0.0145701	0.0135397	0.0126673	0.0133747	0.0127742	0.0150117	0.0142878	0.0109377	0.00959103	0.00893098	0.010425	0.00589616	0.000425343	0.000302767	0.00463189	0.0112129	0.0522492	0.0457579	0.0455428	0.00549576	0.00314886	0.00521168	0.0161858	0.00523996	0.0125178	0.000206713	5.61609e-05	0.0255984	0.0217195	0.00709838	0.00627722
540	0.0136037	0.0121069	0.0147164	0.0124337	0.0119525	0.014085	0.0131251	0.0115945	0.00903663	0.00846004	0.00949519	0.00691924	0.000367935	0.000257578	0.00486983	0.0113573	0.0530016	0.046085	0.044511	0.00598351	0.0029984	0.00521981	0.0156566	0.00516339	0.0121003	0.000206713	3.74406e-05	0.0281329	0.0194837	0.00958281	0.00924147
541	0.0160569	0.0157605	0.0119222	0.0142484	0.0142309	0.0159847	0.014109	0.0100789	0.00914751	0.00844323	0.00997418	0.00624617	0.000495799	0.000239502	0.00436222	0.0110055	0.0525575	0.0464173	0.0447342	0.00560567	0.00286944	0.00487019	0.0154912	0.0053056	0.0126777	0.000103357	9.36016e-05	0.0272881	0.0281076	0.00905043	0.00540539
542	0.0174693	0.0149008	0.013133	0.0122993	0.0140815	0.0152897	0.0141537	0.0105336	0.00935541	0.0085105	0.0097206	0.0064077	0.000404467	0.000275653	0.00442568	0.010807	0.0524621	0.0454361	0.0442515	0.00569498	0.00291242	0.00543933	0.0152267	0.00509775	0.0120647	0.000155035	0	0.0285554	0.0207613	0.0102926	0.00714906
543	0.0181383	0.0140412	0.0129467	0.0121649	0.0154635	0.0140387	0.0139077	0.0101041	0.00903663	0.00830867	0.00845269	0.00724232	0.000446219	0.000320843	0.00460016	0.0103469	0.0531851	0.0458845	0.0446377	0.00574307	0.00295541	0.00544746	0.0151274	0.00523996	0.0118782	0.000103357	1.87203e-05	0.0264433	0.0178866	0.0074533	0.00645159
544	0.0153878	0.0146859	0.0133193	0.0123665	0.0128862	0.0155213	0.0147574	0.0109882	0.00977121	0.0080732	0.00974877	0.0061654	0.000373154	0.000293729	0.00387048	0.010789	0.0523042	0.0457738	0.0445291	0.00563315	0.00314886	0.00545559	0.0148496	0.00507587	0.0122424	0	1.87203e-05	0.0278795	0.0207613	0.00887297	0.00714906
545	0.0133807	0.0138263	0.0129467	0.0114256	0.0141562	0.0154287	0.0129462	0.0102557	0.00971577	0.00783774	0.00873445	0.00726924	0.000396639	0.000271135	0.00368013	0.0105003	0.0522418	0.0455733	0.0436602	0.00555072	0.00277271	0.00576455	0.0150348	0.0049446	0.0118693	0.00031007	0	0.0284709	0.0217195	0.00922789	0.00610286
546	0.0172463	0.014471	0.0130399	0.0119633	0.0132224	0.015058	0.0134158	0.0109882	0.00974349	0.00809002	0.00907256	0.0067577	0.000441	0.000307286	0.00418774	0.0102297	0.0524804	0.0462327	0.0445472	0.00544767	0.0031596	0.00542307	0.01522	0.00478051	0.0119848	0.000103357	0	0.0277105	0.0204419	0.00887297	0.00784653
547	0.0173206	0.0122502	0.0141576	0.0143828	0.0139694	0.0161237	0.0151599	0.0107862	0.00878716	0.00788819	0.00974877	0.00705386	0.000417515	0.000325361	0.00452085	0.0105634	0.0527961	0.0444602	0.0437507	0.0055988	0.00292317	0.00555316	0.015015	0.00511963	0.0113362	0.000258391	0	0.0284709	0.0220389	0.00851805	0.00749779
548	0.0153135	0.0143277	0.013785	0.0131058	0.0143429	0.015892	0.014422	0.0114177	0.00939699	0.00797229	0.00941066	0.0065154	0.000386201	0.000320843	0.00377531	0.0105544	0.0531007	0.0467761	0.0442033	0.00522097	0.00277271	0.00513037	0.0147901	0.00439763	0.0114428	0.000258391	0	0.027626	0.0210807	0.00709838	0.00627722
549	0.0171719	0.0122502	0.0135056	0.014114	0.0140815	0.01617	0.0130357	0.0106093	0.00845452	0.00809002	0.00986147	0.00635386	0.000383592	0.000244021	0.00455258	0.0104101	0.052719	0.0456049	0.0441128	0.00517288	0.0028372	0.00504907	0.0141419	0.00455078	0.0114961	0	1.87203e-05	0.0263588	0.0223583	0.00709838	0.00714906
550	0.0166516	0.0147576	0.0133193	0.0110896	0.0136706	0.0146873	0.0139301	0.0110135	0.00864856	0.00803957	0.00986147	0.00753848	0.000352278	0.00028921	0.00393393	0.00980569	0.0534824	0.0464806	0.0435215	0.00516601	0.0026545	0.00542307	0.0146247	0.00483521	0.0114162	0.000206713	0.000112322	0.0261053	0.0210807	0.00692092	0.00540539
551	0.0168002	0.0148292	0.0151821	0.0127698	0.0145297	0.0143167	0.0135723	0.0110135	0.00906435	0.00731634	0.0110167	0.00700001	0.00034445	0.000244021	0.00393393	0.00985982	0.0524914	0.0458265	0.0440404	0.00504236	0.00246105	0.0052442	0.0140625	0.00461642	0.011505	0.000206713	9.36016e-05	0.0257674	0.0191642	0.00780822	0.00610286
552	0.0153878	0.0147576	0.0141576	0.0120305	0.0137453	0.015475	0.0131475	0.0105588	0.00796942	0.00765272	0.00938249	0.00697309	0.00034445	0.000253059	0.00348978	0.00993199	0.0529245	0.0455153	0.0444507	0.00530341	0.00284794	0.00506533	0.0140096	0.00434293	0.0104123	0.000103357	0	0.0268657	0.0220389	0.00887297	0.00784653
553	0.0159082	0.0147576	0.0138782	0.0110896	0.0143056	0.0152897	0.0125438	0.0105083	0.00859312	0.00790501	0.0103968	0.00729617	0.000349669	0.000266616	0.00390221	0.0100673	0.0529099	0.0456102	0.0426224	0.00513166	0.00256852	0.00510598	0.013487	0.00440857	0.010741	0.000103357	1.87203e-05	0.0261898	0.0207613	0.00816313	0.00627722
554	0.0153135	0.0127517	0.0143439	0.0122321	0.0139694	0.0182549	0.013863	0.0107862	0.00853768	0.00734998	0.00924161	0.00646155	0.000401858	0.000234983	0.0042036	0.00992296	0.0532622	0.044877	0.0435335	0.00536523	0.00264375	0.0053255	0.0129579	0.00467112	0.0110608	0.000103357	0	0.0284709	0.0207613	0.0074533	0.00592849
555	0.0147931	0.0133964	0.013785	0.0149877	0.0141562	0.013946	0.0136841	0.0108367	0.00899505	0.00734998	0.0106786	0.00613847	0.000315745	0.000244021	0.00437809	0.0102748	0.0535595	0.0441542	0.0435516	0.00525532	0.00266524	0.00493524	0.0134275	0.00449609	0.0107588	0.000258391	3.74406e-05	0.022895	0.0201225	0.00976027	0.00697469
556	0.0151648	0.0143277	0.0140644	0.0124337	0.0122513	0.0169576	0.0133264	0.010382	0.00862084	0.00761909	0.00952337	0.00635386	0.000326183	0.000284691	0.00436222	0.00933661	0.0531191	0.0447926	0.0428819	0.00502862	0.00284794	0.00536616	0.0127396	0.00449609	0.0105811	0.000206713	1.87203e-05	0.027795	0.0172478	0.0074533	0.00610286
557	0.0162799	0.0148292	0.0162998	0.0116944	0.0135586	0.015614	0.0136618	0.0106093	0.0086347	0.00741726	0.0100024	0.00630001	0.000373154	0.000221427	0.00393393	0.00978765	0.0536623	0.0458582	0.0437025	0.00471261	0.00255777	0.00526859	0.0130637	0.00411321	0.0104478	0.000206713	1.87203e-05	0.0250915	0.0191642	0.00940535	0.00557975
558	0.0170233	0.0161187	0.0122947	0.0122993	0.0141935	0.0155677	0.014176	0.0107609	0.00826048	0.00734998	0.00924161	0.00713463	0.000336621	0.000180756	0.00366427	0.00933661	0.0536807	0.0448242	0.0435516	0.00468513	0.00231059	0.00530111	0.0121178	0.00382878	0.0100658	0.000155035	3.74406e-05	0.0260209	0.0226777	0.00958281	0.00557975
559	0.0171719	0.0138979	0.0136919	0.0125682	0.0140068	0.01617	0.014109	0.0102304	0.00888417	0.00733316	0.0101714	0.00745771	0.000289651	0.000271135	0.00377531	0.00903892	0.0524877	0.045779	0.0433465	0.00418365	0.00264375	0.00522794	0.0123427	0.00393818	0.010048	0	0	0.0259364	0.0159702	0.00692092	0.00557975
560	0.0173949	0.0136113	0.0127604	0.0121649	0.0137827	0.0155213	0.0135052	0.0106599	0.00846838	0.00716497	0.00924161	0.0068654	0.000287041	0.000212389	0.00333115	0.00897577	0.0532072	0.0448717	0.0438775	0.00447217	0.0028372	0.00521168	0.0125544	0.00385066	0.0100836	0.00031007	3.74406e-05	0.0246691	0.0239553	0.00674346	0.00627722
561	0.0183613	0.0136113	0.012481	0.0116944	0.0140441	0.016031	0.0127227	0.00995257	0.00929997	0.00697996	0.00966424	0.00694617	0.000305308	0.000180756	0.00315666	0.00866004	0.0529612	0.0448348	0.0416691	0.0042386	0.00250404	0.00509785	0.0118863	0.00398194	0.0094972	0.00031007	1.87203e-05	0.0294847	0.0204419	0.0074533	0.00540539
562	0.0176923	0.0151874	0.0130399	0.0127698	0.0137827	0.01478	0.0123202	0.00985152	0.0078031	0.00660994	0.00952337	0.00726924	0.000260947	0.000280172	0.00353737	0.0085969	0.0533209	0.044782	0.0420915	0.00400503	0.00238582	0.00517915	0.012647	0.00396006	0.00942613	0.000155035	3.74406e-05	0.0238243	0.0236359	0.00816313	0.00505665
563	0.0166516	0.0145427	0.0135056	0.0122993	0.0136333	0.0146873	0.0133487	0.0105336	0.00798328	0.00721543	0.00898803	0.00667694	0.000300089	0.00020787	0.00371186	0.0086871	0.0528952	0.0446026	0.0431413	0.00430043	0.00264375	0.00513037	0.0123824	0.00374127	0.00939947	0.000206713	1.87203e-05	0.025345	0.0226777	0.00816313	0.00435918
564	0.0167259	0.0138979	0.014437	0.0133747	0.013708	0.0144557	0.0131251	0.009801	0.00873172	0.00689586	0.0100869	0.0061654	0.00029487	0.000234983	0.00334702	0.00886752	0.053053	0.0445815	0.042182	0.00478818	0.002633	0.00488645	0.0115291	0.00392724	0.00970154	5.16783e-05	1.87203e-05	0.0254295	0.0236359	0.00780822	0.00540539
565	0.0165029	0.015474	0.0161136	0.0123665	0.0137827	0.0142704	0.0130804	0.00937158	0.00816346	0.00703041	0.0101714	0.00648847	0.000320964	0.000284691	0.00409256	0.00848865	0.0523262	0.0441648	0.0429543	0.00439661	0.00227835	0.00497589	0.0118599	0.00371939	0.00939947	0.000206713	1.87203e-05	0.0233174	0.0207613	0.00816313	0.00592849
566	0.0164286	0.0141128	0.0162998	0.0109551	0.01382	0.0155677	0.0132146	0.00990205	0.00790012	0.00740044	0.00904438	0.00565386	0.00029487	0.000180756	0.00368013	0.00856081	0.0523483	0.0438113	0.0421699	0.004692	0.0021279	0.00535803	0.0116019	0.0038616	0.00879535	0.00031007	7.48813e-05	0.0234864	0.0204419	0.00887297	0.00575412
567	0.0156852	0.0164769	0.0114565	0.0137779	0.0129609	0.015753	0.0132369	0.00884111	0.00817732	0.00718179	0.009946	0.0064077	0.000268775	0.000212389	0.00337874	0.00844354	0.0517977	0.0444444	0.0415243	0.00419052	0.00245031	0.00530924	0.0117011	0.00366469	0.00954162	0.000155035	1.87203e-05	0.0233174	0.0217195	0.00461395	0.00749779
568	0.0167259	0.0131815	0.0148096	0.0124337	0.0132598	0.0161237	0.0120742	0.0100031	0.00826048	0.00703041	0.0101714	0.00748463	0.000339231	0.000262097	0.00315666	0.00874123	0.0525245	0.0447134	0.0429362	0.00405999	0.00236433	0.00487832	0.0108346	0.00339121	0.00945278	0.000258391	3.74406e-05	0.025345	0.0124568	0.00798568	0.00575412
569	0.018064	0.0153307	0.0120153	0.0145845	0.0128862	0.015336	0.0127227	0.00992731	0.00817732	0.00748453	0.0100024	0.0068654	0.000307917	0.000194313	0.00353737	0.00832627	0.0527006	0.0441542	0.0412407	0.00419052	0.00229985	0.00491085	0.0110198	0.0035553	0.00902634	0	0	0.0246691	0.0207613	0.00869551	0.00383608
570	0.0152392	0.015259	0.0160204	0.0125682	0.0141188	0.014502	0.0114258	0.00924528	0.00747047	0.00687904	0.00910073	0.0068654	0.000289651	0.000230464	0.00363254	0.00754145	0.0520179	0.0443653	0.0413674	0.00395695	0.00217088	0.0050572	0.0110397	0.00352248	0.00854659	5.16783e-05	5.61609e-05	0.0275416	0.018206	0.00674346	0.00435918
571	0.0185843	0.0149725	0.0135056	0.0121649	0.0139321	0.0141314	0.0126109	0.00934632	0.00783082	0.00667721	0.0100024	0.00611155	0.000247899	0.000203351	0.00302976	0.00849767	0.0522125	0.0430939	0.0426828	0.00403251	0.00221387	0.00491898	0.0106891	0.00353342	0.00866209	5.16783e-05	0	0.0220501	0.0201225	0.00550124	0.00401045
572	0.0153878	0.015259	0.0126673	0.0126354	0.0135212	0.0160773	0.0126332	0.00962418	0.00845452	0.00687904	0.0087908	0.00608463	0.00029487	0.000194313	0.00322011	0.00793837	0.0517683	0.0430412	0.0412528	0.00416304	0.00213864	0.00513037	0.0101599	0.00308491	0.00843998	5.16783e-05	1.87203e-05	0.0243312	0.015012	0.00621108	0.00540539
573	0.0188817	0.0151158	0.0156478	0.0107535	0.0133345	0.0144094	0.0133264	0.00861377	0.00760907	0.00603808	0.00957972	0.00646155	0.000273994	0.000189794	0.0033946	0.00771285	0.0508324	0.0436795	0.0413976	0.00415617	0.00214939	0.00485393	0.0106163	0.00385066	0.00850217	0.000103357	1.87203e-05	0.022726	0.0204419	0.00709838	0.00523102
574	0.0153135	0.0137546	0.0136919	0.0126354	0.0147538	0.015058	0.0121189	0.00982626	0.00734573	0.00667721	0.00929796	0.00635386	0.000289651	0.000221427	0.00302976	0.00804662	0.0517647	0.0425136	0.0411261	0.00383329	0.00223537	0.00534177	0.0100409	0.00340215	0.00784474	0.000206713	5.61609e-05	0.0240777	0.0210807	0.00780822	0.00505665
575	0.0170976	0.0148292	0.0135056	0.0122321	0.0129609	0.0158457	0.0113811	0.00911898	0.00748433	0.00662675	0.0087908	0.0058154	0.000305308	0.000230464	0.00328357	0.00795641	0.0516178	0.043421	0.0410476	0.0040119	0.00223537	0.00500841	0.0101599	0.00340215	0.0083156	0	0	0.0221346	0.0191642	0.00585616	0.00627722
576	0.0177666	0.012895	0.0128536	0.0120305	0.0144176	0.0161237	0.0120966	0.00891689	0.00680519	0.00666039	0.00881898	0.00638078	0.000273994	0.000225945	0.00309321	0.00750537	0.0516472	0.0422288	0.0415243	0.00403938	0.00198819	0.00501654	0.0104708	0.00353342	0.00825341	0	0	0.0242467	0.0191642	0.00674346	0.00540539
577	0.0179896	0.0138263	0.0134124	0.0122993	0.0144923	0.014919	0.0125885	0.00904319	0.00709625	0.00612218	0.0098333	0.00600386	0.000229633	0.000203351	0.00328357	0.00783012	0.0515995	0.0430253	0.0401305	0.00371651	0.00209566	0.00495963	0.00985566	0.00344591	0.00811127	5.16783e-05	9.36016e-05	0.0260209	0.0172478	0.00869551	0.00523102
578	0.0168746	0.0147576	0.0132262	0.0131731	0.0141188	0.014224	0.0124767	0.010281	0.00774767	0.00620628	0.00932614	0.00597693	0.000255728	0.000158162	0.00291872	0.00740614	0.0519041	0.0431361	0.0403658	0.00399816	0.00199893	0.00478076	0.00963076	0.0035006	0.00817345	0.000258391	0	0.0242467	0.0207613	0.00727584	0.00505665
579	0.0172463	0.0133964	0.0117359	0.0116272	0.0132971	0.0150117	0.0120742	0.00901793	0.00762293	0.00620628	0.00859357	0.00638078	0.000240071	0.000239502	0.0031408	0.00765872	0.0515775	0.0425717	0.0406735	0.00368903	0.00218163	0.00497589	0.00984243	0.00320524	0.00774701	0.000155035	0	0.0221346	0.0178866	0.00479141	0.00488228
580	0.0156852	0.0151158	0.0128536	0.0119633	0.0118404	0.0136217	0.0121189	0.00901793	0.00749819	0.00642492	0.00941066	0.00565386	0.000237461	0.000153643	0.00272837	0.00705433	0.0512692	0.0415588	0.0390082	0.00388138	0.0021064	0.00492711	0.00985566	0.00323806	0.00800466	0.000258391	1.87203e-05	0.022895	0.0194837	0.00621108	0.00383608
581	0.0166516	0.0142561	0.0149959	0.0101486	0.0129236	0.0141314	0.0120742	0.00906845	0.00709625	0.00612218	0.00932614	0.00560001	0.000224414	0.000244021	0.00298218	0.0074332	0.0510563	0.0420494	0.0404443	0.0036959	0.00196669	0.00480515	0.00943894	0.00333651	0.00773813	5.16783e-05	0	0.0193467	0.0178866	0.00585616	0.00435918
582	0.0159082	0.0120353	0.015741	0.0114256	0.0133718	0.0137144	0.0114034	0.00879059	0.00712397	0.0060549	0.00862175	0.00560001	0.000219195	0.000162681	0.00296631	0.00673859	0.0503185	0.0432311	0.0401848	0.00372338	0.00195595	0.00485393	0.00989534	0.003249	0.00785362	0.000155035	1.87203e-05	0.0218812	0.0178866	0.00763076	0.00470792
583	0.0153878	0.0130382	0.0122016	0.0122321	0.012438	0.015892	0.0103972	0.00911898	0.00709625	0.00588671	0.00833999	0.00568078	0.000224414	0.000212389	0.00283941	0.00746929	0.0506709	0.0428776	0.0399434	0.00359972	0.00250404	0.0052442	0.00913467	0.00321618	0.00771148	0	5.61609e-05	0.0200225	0.0175672	0.00372665	0.00435918
584	0.0170976	0.0131099	0.0138782	0.0106863	0.0125501	0.0152897	0.0116047	0.00858851	0.00690221	0.00623991	0.0086781	0.0058154	0.000221805	0.000225945	0.00295045	0.00679272	0.0509278	0.0411104	0.0396538	0.00400503	0.0021279	0.00487019	0.00931326	0.0031396	0.00733834	0.000206713	1.87203e-05	0.020445	0.0169284	0.00603362	0.00435918
585	0.0160569	0.0139695	0.0138782	0.0110223	0.0119525	0.0137144	0.0119401	0.00858851	0.00683291	0.00553351	0.00839634	0.00530386	0.000240071	0.000203351	0.00304563	0.00675664	0.0496652	0.0417487	0.0400038	0.00355163	0.00220313	0.0053499	0.00928019	0.00290988	0.00761375	0	1.87203e-05	0.0195156	0.0201225	0.00603362	0.00523102
586	0.0165029	0.0123219	0.0155547	0.0107535	0.0124754	0.014363	0.0103749	0.00831065	0.00687449	0.00603808	0.00926979	0.00549232	0.000224414	0.000180756	0.00264906	0.00688293	0.0499845	0.0418753	0.0378015	0.00361346	0.00223537	0.00500841	0.00914129	0.00301927	0.00774701	0.000103357	1.87203e-05	0.0232329	0.0191642	0.00550124	0.00383608
587	0.0149418	0.0149725	0.0133193	0.00974537	0.0125501	0.013529	0.011068	0.00858851	0.00704081	0.00647538	0.00907256	0.00562693	0.000224414	0.000180756	0.00255388	0.00664839	0.0503809	0.0417962	0.0392134	0.00344172	0.00200968	0.00526859	0.00907514	0.00322712	0.00728504	0.000103357	0	0.0205294	0.016609	0.00709838	0.00348735
588	0.0146445	0.0124651	0.0151821	0.0104175	0.0115042	0.0137144	0.0103525	0.00788122	0.00690221	0.00563442	0.00915708	0.00503462	0.000219195	0.0001672	0.0027601	0.00647699	0.0499882	0.0413056	0.0383988	0.00330432	0.00218163	0.00466693	0.00859889	0.00259263	0.00675198	0.000155035	3.74406e-05	0.0213743	0.0194837	0.00461395	0.00523102
589	0.0168746	0.0135397	0.0127604	0.0105519	0.012438	0.0112124	0.010196	0.00826012	0.00698537	0.00568488	0.00864992	0.00530386	0.000247899	0.000144605	0.00279182	0.00681978	0.0490118	0.0415482	0.0389358	0.00322876	0.00216014	0.00490272	0.00827478	0.00311772	0.00719619	5.16783e-05	3.74406e-05	0.0218812	0.0175672	0.00585616	0.00366171
590	0.0159082	0.0123935	0.0130399	0.00893886	0.0121392	0.0127877	0.0109115	0.00841169	0.00662502	0.00551669	0.0075229	0.00473847	0.000224414	0.000216908	0.00261733	0.00664839	0.0486264	0.040451	0.0383686	0.00345546	0.00174101	0.00492711	0.00829463	0.0027786	0.00661872	0.000155035	3.74406e-05	0.0203605	0.0169284	0.00585616	0.00418482
591	0.0146445	0.0127517	0.0135987	0.0120305	0.0119151	0.0130194	0.0108444	0.00876533	0.00691607	0.00593717	0.00746654	0.00471155	0.000219195	0.000198832	0.00228422	0.00663034	0.0486778	0.0408255	0.0373007	0.00332493	0.00211715	0.0044718	0.00822187	0.00301927	0.00682306	0.000103357	1.87203e-05	0.0210363	0.0175672	0.00638854	0.00401045
592	0.0165772	0.0135397	0.0138782	0.0106191	0.0111681	0.0127877	0.0108221	0.00853799	0.00661116	0.00521394	0.00800188	0.00490001	0.000213976	0.000131048	0.00222077	0.00626951	0.0478813	0.0404668	0.0381575	0.00330432	0.00205267	0.00456123	0.00792421	0.00285518	0.00702739	0.000103357	0	0.020445	0.0159702	0.00621108	0.00418482
593	0.0136781	0.012895	0.0114565	0.0102158	0.0124754	0.0114904	0.0107103	0.00843695	0.00644484	0.00519712	0.00755107	0.00508847	0.000208757	0.000171719	0.00293459	0.00580042	0.0487402	0.0397546	0.0376929	0.00315319	0.00198819	0.00461815	0.00834754	0.00295363	0.0065743	0.000206713	1.87203e-05	0.0209519	0.0172478	0.00550124	0.00401045
594	0.0153135	0.0129666	0.0130399	0.0105519	0.0121392	0.0140387	0.0103078	0.00790648	0.00680519	0.00560079	0.0065931	0.00495386	0.000263556	0.000189794	0.00233181	0.00586357	0.0479033	0.0396808	0.0363715	0.00337989	0.00209566	0.00482141	0.00811603	0.00299739	0.00638773	0.000155035	1.87203e-05	0.0199381	0.015012	0.0056787	0.00401045
595	0.0131577	0.012895	0.0121085	0.0100142	0.0116163	0.0142704	0.0110233	0.0078307	0.00668046	0.00529804	0.00741019	0.00479232	0.000221805	0.000225945	0.002887	0.00608007	0.0481089	0.0399868	0.0370593	0.00298145	0.0019452	0.00431732	0.00777208	0.00290988	0.00604125	0.000103357	0	0.0201915	0.013415	0.00585616	0.00453355
596	0.0136037	0.0122502	0.0138782	0.0106191	0.0108693	0.0126024	0.0100171	0.007957	0.00637554	0.00568488	0.00721296	0.00460385	0.000200929	0.000144605	0.00212559	0.00584553	0.047294	0.0400659	0.0365283	0.00348294	0.00179474	0.00430106	0.00763979	0.00263639	0.00603237	0	1.87203e-05	0.0209519	0.016609	0.00390411	0.00401045
597	0.0130834	0.0117487	0.0152753	0.00880444	0.011056	0.0138534	0.00990533	0.0075781	0.00643098	0.00521394	0.00704391	0.00449616	0.000177444	0.000194313	0.00225249	0.00563805	0.0470518	0.0384675	0.0371559	0.00326311	0.00197744	0.00444741	0.00724953	0.00264733	0.00621005	0.000103357	0	0.0190087	0.018206	0.00408157	0.00313861
598	0.0150161	0.0113905	0.013785	0.00954374	0.0107946	0.0130657	0.00972646	0.00818434	0.00620922	0.00464209	0.00769195	0.00414616	0.000208757	0.000153643	0.00230008	0.00608007	0.0468683	0.0391058	0.0356474	0.00297458	0.00191296	0.00456936	0.00718338	0.00278954	0.00592575	0	0	0.0168967	0.0185254	0.00337173	0.00401045
599	0.0142728	0.0108174	0.0109908	0.00974537	0.00989812	0.0131121	0.00952522	0.0077044	0.00586272	0.00518031	0.00712844	0.00463078	0.000180053	0.000158162	0.00233181	0.00602595	0.0464425	0.0388578	0.0365706	0.00303641	0.00185922	0.00456123	0.00699156	0.00274578	0.00593464	0.000155035	0	0.0180794	0.0210807	0.00514632	0.00313861
600	0.011448	0.0108891	0.0130399	0.00947653	0.0106452	0.0118611	0.00885443	0.00712341	0.006528	0.00475983	0.00679033	0.0050077	0.00024268	0.000140086	0.00223663	0.00543959	0.0467545	0.0384516	0.0354061	0.00305702	0.00189146	0.00425227	0.00750088	0.00255982	0.00629001	0	0	0.0187553	0.016609	0.00443649	0.00383608

## Sheet: Fig.5
Fig.5a				Fig.5b				Fig.5c					Fig.5d					Fig.5e
SampleInfo	Input	cfMEDIP		CaseID	Input	cfMEDIP		RunID	Library	Input	cfMEDIP		RunID	Library	Input	cfMEDIP		RunID	Library	Input	cfMEDIP
Mouse_1	1.29613	1.47262		ID1	1.87567	2.52375		ERR2752202	Control-1	2.55446	3.65127		ERR2752194	Lung-2	2.56366	3.83698		ERR4695152	Panc-1	2.47113	2.66448
Mouse_2	1.56333	1.7862		ID12	2.00538	2.64231		ERR2752204	Control-2	2.14686	2.82735		ERR2752196	Lung-3	2.13204	2.66877		ERR4695154	Panc-2	2.53691	2.68161
				ID15	1.95109	2.66894		ERR2752206	Control-3	2.08095	2.71349		ERR2752198	Lung-4	2.00481	2.908		ERR4695156	Panc-3	2.59722	2.71221
				ID2	1.2704	1.65309							ERR2752200	Lung-5	2.37721	2.98216		ERR4695158	Panc-4	2.92185	3.22221
				ID26	1.9093	2.47724
				ID28	1.83014	2.51517
				ID3	1.53159	2.07887
				ID31	1.80109	2.32129
				ID36	1.88673	2.41841
				ID37	1.83376	2.5212
				ID38	1.92617	2.6266
				ID4	1.93791	2.37547
				ID6	2.029	2.71257
				ID7	2.0976	2.73459
				ID8	1.9855	2.64809
				ID9	1.8541	2.50504
				ID1	1.86854	2.51621
				ID12	2.06822	2.75881
				ID15	1.85382	2.40127
				ID2	1.91767	2.35799
				ID26	1.8428	2.48349
				ID28	1.87377	2.55544
				ID3	1.87032	2.48214
				ID31	1.99054	2.61565
				ID37	1.86438	2.46872
				ID38	2.00218	2.56565
				ID4	1.93288	2.54782
				ID6	1.99742	2.62867
				ID7	2.19673	2.7775
				ID8	1.93491	2.60218
				ID9	1.89353	2.49709
				ID1	1.91179	2.50721
				ID12	1.98983	2.58686
				ID15	1.90356	2.50918
				ID28	1.71253	2.30612
				ID3	1.87195	2.33946
				ID31	1.88904	2.4252
				ID36	1.91554	2.50818
				ID37	1.8198	2.44548
				ID38	1.86248	2.46156
				ID4	1.83841	2.32027
				ID6	1.96425	2.56732
				ID7	2.22077	2.79007
				ID8	1.98983	2.61722
				ID9	2.00324	2.55544

## Sheet: Fig.6
Fig.6a-c					Fig.6def						Fig.6gh
Category	Sid	E-index	ichorCNA		RunID	Library	Category	Metastasis	E-index		Sid	Category	E-index
Healthy	HL01	2.14166			SRR3486347	ctr-35-36-input	Controls		2.17238		EE87786	Bile.duct	1.94861
Healthy	HL02	2.12808			SRR5875048	ctr27-input	Controls		2.07873		EE87787	Bile.duct	1.89681
Healthy	HL03	2.11173			SRR5875049	ctr10-input	Controls		2.048		EE87788	Bile.duct	1.89115
Healthy	HL04	2.18664			SRR5875050	ctr38-input	Controls		2.02334		EE87789	Bile.duct	2.01373
Healthy	HL05	2.18382			SRR5875051	ctr38o-input	Controls		1.97775		EE87790	Bile.duct	1.91531
Healthy	HL06	2.11084			SRR5875046	HBV397-input	Controls		2.35088		EE87791	Bile.duct	1.93813
Healthy	HL07	2.20168			SRR5875047	HBV640-input	Controls		2.05434		EE87792	Bile.duct	1.77256
Healthy	HL08	2.1018			SRR5875014	GBM76-input	Brain		1.93772		EE87793	Bile.duct	1.90085
Healthy	HL09	2.21627			SRR5875015	GBM66-input	Brain		2.0412		EE87794	Bile.duct	1.88083
Healthy	HL10	2.15748			SRR5875026	GBM58-input	Brain		1.99931		EE87795	Bile.duct	2.01841
LungCancer	LC01-DF228-3	2.13211	0		SRR5875027	GBM57-input	Brain		1.86953		EE87796	Bile.duct	1.94383
LungCancer	LC02-DF114-1	2.15703	7.15		SRR5875044	BR7-input	Breast		2.13931		EE87797	Bile.duct	2.05574
LungCancer	LC03-DF166-1	1.71672	0		SRR5875045	BR13-input	Breast		2.17014		EE87798	Bile.duct	1.79018
LungCancer	LC04-DF190-3	2.10135	0		SRR5875040	colon13-input	Colon		1.98664		EE87799	Bile.duct	1.79296
LungCancer	LC05-DF291-2	2.0237	29.61		SRR5875041	colon16-input	Colon		1.95959		EE87800	Bile.duct	1.89198
LungCancer	LC06-DF097-1	1.92425	12.09		SRR5875042	colon17-input	Colon		2.02331		EE87801	Bile.duct	1.78157
LungCancer	LC06-DF142-1	1.88058	38.12		SRR5875043	colon19-input	Colon		1.70801		EE87802	Bile.duct	1.93497
LungCancer	LC06-DF161-3	1.87609	39.81		SRR5875012	HCC237-input	Liver		2.17393		EE87803	Bile.duct	1.85527
LungCancer	LC07-DF084-3	1.93395	8.006		SRR5875030	HCC628-input	Liver		2.03375		EE87804	Bile.duct	1.85702
LungCancer	LC08-DF222-2	1.88979	19.89		SRR5875033	HCC290-input	Liver		1.99648		EE87805	Bile.duct	1.87017
LiverCancer	HCC05	2.09568	0		SRR5875013	lung517-input	Lung	Yes	1.82741		EE87806	Bile.duct	1.78564
LiverCancer	HCC06	1.78964	19.78		SRR5875052	lung323-input	Lung	Yes	1.97615		EE87807	Bile.duct	2.02136
LiverCancer	HCC07	2.09018	9.035		SRR5875053	lung293-input	Lung	Yes	1.82307		EE87808	Bile.duct	1.8423
LiverCancer	HCC08	2.18975	5.892		SRR5875055	lung324-input	Lung	Yes	1.96556		EE87809	Bile.duct	1.88219
LiverCancer	HCC09	1.92977	30.12		SRR5875056	lung418-input	Lung	Yes	1.8274		EE87810	Bile.duct	1.87519
LiverCancer	HCC10	2.1088	6.838		SRR5875057	lung417-input	Lung	Yes	1.78782		EE88325	Bile.duct	1.89751
LiverCancer	HCC11	2.10244	5.444		SRR5875018	lung496-input	Lung	No	1.90978		EE87811	Breast	1.84737
LiverCancer	HCC12	2.1132	5.624		SRR5875019	lung493-input	Lung	No	1.99054		EE87812	Breast	2.05067
LiverCancer	HCC13	2.22598	0		SRR5875020	lung492-input	Lung	No	2.11055		EE87813	Breast	2.14373
LiverCancer	HCC15	2.10135	11.88		SRR5875021	lung419-input	Lung	No	1.9673		EE87814	Breast	2.06482
					SRR5875022	lung515-input	Lung	No	1.97725		EE87815	Breast	2.01353
					SRR5875023	lung514-input	Lung	No	1.95421		EE87816	Breast	1.88085
					SRR5875024	lung513-input	Lung	No	2.06207		EE87817	Breast	1.8596
					SRR5875025	lung512-input	Lung	No	2.02755		EE87818	Breast	1.90488
					SRR5875054	lung395-input	Lung	No	2.01964		EE87819	Breast	1.77229
					SRR5875010	pancreatic22-input	Pancreas		1.99335		EE87820	Breast	1.97118
					SRR5875011	pancreatic15-input	Pancreas		1.91019		EE87821	Breast	1.79704
					SRR5875034	pancreatic68-input	Pancreas		2.08699		EE87822	Breast	1.93543
					SRR5875035	pancreatic69-input	Pancreas		2.07344		EE87823	Breast	1.91448
					SRR5875037	pancreatic27-input	Pancreas		1.98015		EE87824	Breast	2.09612
					SRR5875038	pancreatic75-input	Pancreas		1.92777		EE87825	Breast	1.90657
					SRR5875039	pancreatic9-input	Pancreas		1.91339		EE87826	Breast	2.024
					SRR5875016	stomach2-input	Gastric		2.05897		EE87827	Breast	2.09125
					SRR5875017	stomach1-input	Gastric		1.97885		EE87828	Breast	2.01555
					SRR5875028	stomach8-input	Gastric		2.02326		EE87829	Breast	1.91321
					SRR5875029	stomach4-input	Gastric		2.04962		EE87830	Breast	1.96646
											EE87831	Breast	1.98724
											EE87832	Breast	1.88408
											EE87833	Breast	2.02884
											EE87834	Breast	1.97469
											EE87835	Breast	1.7021
											EE87836	Breast	1.77267
											EE87837	Breast	1.66257
											EE87838	Breast	1.88337
											EE87839	Breast	2.01045
											EE87840	Breast	1.86318
											EE87841	Breast	1.93874
											EE87842	Breast	1.94482
											EE87843	Breast	2.12605
											EE87844	Breast	2.02723
											EE87845	Breast	1.90201
											EE87846	Breast	1.87508
											EE87847	Breast	1.75912
											EE87848	Breast	1.9109
											EE87849	Breast	1.9262
											EE87850	Breast	2.02251
											EE87851	Breast	1.98644
											EE87852	Breast	1.98009
											EE87853	Breast	1.95986
											EE87854	Breast	2.07715
											EE87855	Breast	1.721
											EE87856	Breast	1.80764
											EE87857	Breast	1.88716
											EE87858	Breast	1.69801
											EE87859	Breast	1.51203
											EE87860	Breast	1.52534
											EE87861	Breast	1.67004
											EE87862	Breast	1.86316
											EE87863	Breast	1.73657
											EE87864	Breast	1.9127
											EE87865	Colorectal	1.88592
											EE87866	Colorectal	2.15297
											EE87867	Colorectal	1.97982
											EE87868	Colorectal	2.05981
											EE87869	Colorectal	1.91358
											EE87870	Colorectal	1.8572
											EE87871	Colorectal	1.93587
											EE87872	Colorectal	1.91132
											EE87873	Colorectal	1.78744
											EE87874	Colorectal	1.93679
											EE87875	Colorectal	1.94151
											EE87876	Colorectal	1.95989
											EE87877	Colorectal	1.98261
											EE87878	Colorectal	1.91361
											EE87879	Colorectal	2.01021
											EE87880	Colorectal	2.02222
											EE87881	Colorectal	1.81194
											EE87882	Colorectal	1.88388
											EE87883	Colorectal	2.10564
											EE87884	Colorectal	1.80471
											EE87885	Colorectal	1.94848
											EE87886	Colorectal	2.05597
											EE87887	Colorectal	1.7122
											EE87888	Colorectal	1.87456
											EE87889	Colorectal	1.73317
											EE87890	Colorectal	1.8761
											EE87891	Colorectal	1.60919
											EE87892	Duodenal	1.86729
											EE87893	Gastric	1.98679
											EE87894	Gastric	1.99454
											EE87895	Gastric	2.00278
											EE87896	Gastric	1.94816
											EE87897	Gastric	1.886
											EE87898	Gastric	1.89386
											EE87899	Gastric	2.02751
											EE87900	Gastric	1.92833
											EE87901	Gastric	2.00195
											EE87902	Gastric	1.47851
											EE87903	Gastric	1.88644
											EE87904	Gastric	1.89454
											EE87905	Gastric	1.89365
											EE87906	Gastric	1.94895
											EE87907	Gastric	1.91471
											EE87908	Gastric	1.93743
											EE87909	Gastric	1.86568
											EE87910	Gastric	1.91443
											EE87911	Gastric	1.87233
											EE87912	Gastric	1.87588
											EE87913	Gastric	1.87283
											EE87914	Gastric	1.54232
											EE87915	Gastric	1.90845
											EE87916	Gastric	1.89794
											EE87917	Gastric	1.62817
											EE87918	Gastric	1.96214
											EE87919	Gastric	1.93019
											EE87977	0.Model	1.84163
											EE87987	0.Model	1.85507
											EE87999	0.Model	1.81042
											EE88046	0.Model	1.87268
											EE88056	0.Model	1.8596
											EE88076	0.Model	1.91064
											EE88087	0.Model	1.88491
											EE88097	0.Model	1.82377
											EE88108	0.Model	1.8267
											EE88118	0.Model	1.93677
											EE88130	0.Model	1.86494
											EE88143	0.Model	1.80904
											EE88155	0.Model	1.83737
											EE88157	0.Model	1.84692
											EE88158	0.Model	1.85259
											EE88159	0.Model	1.86469
											EE88160	0.Model	1.90741
											EE88161	0.Model	1.88924
											EE88165	0.Model	1.90319
											EE88167	0.Model	1.88453
											EE88173	0.Model	1.85903
											EE88174	0.Model	1.79619
											EE88175	0.Model	1.83589
											EE88176	0.Model	1.84033
											EE88177	0.Model	1.91321
											EE88178	0.Model	1.83835
											EE88179	0.Model	1.82376
											EE88180	0.Model	1.82659
											EE88181	0.Model	1.88208
											EE88182	0.Model	1.90999
											EE87922	1.Healthy	1.95215
											EE87923	1.Healthy	2.03408
											EE87924	1.Healthy	2.01304
											EE87925	1.Healthy	2.00756
											EE87926	1.Healthy	1.9892
											EE87927	1.Healthy	1.99957
											EE87928	1.Healthy	1.94212
											EE87929	1.Healthy	1.96593
											EE87930	1.Healthy	2.23003
											EE87931	1.Healthy	1.97659
											EE87932	1.Healthy	2.05728
											EE87933	1.Healthy	2.06815
											EE87934	1.Healthy	2.01276
											EE87935	1.Healthy	1.95708
											EE87936	1.Healthy	1.99334
											EE87937	1.Healthy	1.98337
											EE87938	1.Healthy	1.95959
											EE87939	1.Healthy	1.94318
											EE87940	1.Healthy	1.93412
											EE87941	1.Healthy	1.99937
											EE87942	1.Healthy	2.0175
											EE87943	1.Healthy	1.98003
											EE87944	1.Healthy	1.83852
											EE87945	1.Healthy	2.02556
											EE87946	1.Healthy	2.00014
											EE87947	1.Healthy	1.97806
											EE87948	1.Healthy	2.07747
											EE87949	1.Healthy	1.92314
											EE87950	1.Healthy	2.05498
											EE87951	1.Healthy	1.99112
											EE87952	1.Healthy	1.97621
											EE87953	1.Healthy	2.02106
											EE87954	1.Healthy	1.99826
											EE87955	1.Healthy	1.95646
											EE87956	1.Healthy	2.01928
											EE87957	1.Healthy	1.97405
											EE87958	1.Healthy	1.95467
											EE87959	1.Healthy	1.95375
											EE87960	1.Healthy	1.93605
											EE87961	1.Healthy	2.0602
											EE87962	1.Healthy	1.90369
											EE87963	1.Healthy	1.90806
											EE87964	1.Healthy	1.94674
											EE87965	1.Healthy	2.04275
											EE87966	1.Healthy	2.01736
											EE87967	1.Healthy	1.89687
											EE87968	1.Healthy	1.96255
											EE87969	1.Healthy	1.92793
											EE87970	1.Healthy	1.97532
											EE87971	1.Healthy	2.05243
											EE87972	1.Healthy	1.92259
											EE87973	1.Healthy	1.97351
											EE87974	1.Healthy	2.00368
											EE87975	1.Healthy	2.1125
											EE87976	1.Healthy	2.03238
											EE87978	1.Healthy	2.00473
											EE87979	1.Healthy	1.9958
											EE87980	1.Healthy	2.01089
											EE87981	1.Healthy	1.97118
											EE87982	1.Healthy	2.00459
											EE87983	1.Healthy	1.87862
											EE87984	1.Healthy	1.91589
											EE87985	1.Healthy	1.94125
											EE87986	1.Healthy	1.98364
											EE87988	1.Healthy	1.99751
											EE87989	1.Healthy	2.02389
											EE87990	1.Healthy	1.93938
											EE87991	1.Healthy	2.001
											EE87992	1.Healthy	2.00957
											EE87993	1.Healthy	1.87662
											EE87994	1.Healthy	1.99511
											EE87995	1.Healthy	1.98485
											EE87996	1.Healthy	1.96057
											EE87997	1.Healthy	2.00912
											EE87998	1.Healthy	2.03905
											EE88000	1.Healthy	2.00287
											EE88001	1.Healthy	2.08972
											EE88002	1.Healthy	1.94611
											EE88003	1.Healthy	2.01738
											EE88004	1.Healthy	1.89072
											EE88005	1.Healthy	1.88696
											EE88006	1.Healthy	2.06112
											EE88007	1.Healthy	2.10806
											EE88008	1.Healthy	2.08862
											EE88009	1.Healthy	2.08711
											EE88010	1.Healthy	2.01812
											EE88011	1.Healthy	1.96786
											EE88012	1.Healthy	1.99608
											EE88013	1.Healthy	2.03406
											EE88014	1.Healthy	2.01862
											EE88015	1.Healthy	2.02245
											EE88016	1.Healthy	2.01436
											EE88017	1.Healthy	1.9631
											EE88018	1.Healthy	1.90054
											EE88019	1.Healthy	2.10495
											EE88020	1.Healthy	2.11884
											EE88021	1.Healthy	2.09966
											EE88022	1.Healthy	2.03316
											EE88023	1.Healthy	1.86615
											EE88024	1.Healthy	1.94051
											EE88025	1.Healthy	1.96627
											EE88026	1.Healthy	2.09289
											EE88027	1.Healthy	2.1139
											EE88028	1.Healthy	2.0321
											EE88029	1.Healthy	1.95469
											EE88030	1.Healthy	2.05472
											EE88031	1.Healthy	1.94416
											EE88032	1.Healthy	1.86042
											EE88033	1.Healthy	2.00589
											EE88034	1.Healthy	1.94611
											EE88035	1.Healthy	1.97162
											EE88036	1.Healthy	1.94652
											EE88037	1.Healthy	2.011
											EE88038	1.Healthy	1.9972
											EE88039	1.Healthy	1.95174
											EE88040	1.Healthy	2.02537
											EE88041	1.Healthy	1.96033
											EE88042	1.Healthy	1.83049
											EE88043	1.Healthy	1.93485
											EE88044	1.Healthy	1.92626
											EE88045	1.Healthy	1.99389
											EE88047	1.Healthy	2.02126
											EE88048	1.Healthy	1.93445
											EE88049	1.Healthy	2.01178
											EE88050	1.Healthy	1.93583
											EE88051	1.Healthy	1.96094
											EE88052	1.Healthy	1.93952
											EE88053	1.Healthy	2.00573
											EE88054	1.Healthy	2.03979
											EE88055	1.Healthy	2.00023
											EE88057	1.Healthy	1.95356
											EE88058	1.Healthy	2.09531
											EE88059	1.Healthy	1.96168
											EE88060	1.Healthy	1.95774
											EE88061	1.Healthy	2.02798
											EE88062	1.Healthy	1.9928
											EE88063	1.Healthy	2.06027
											EE88064	1.Healthy	2.05752
											EE88065	1.Healthy	2.01749
											EE88066	1.Healthy	1.93939
											EE88067	1.Healthy	1.95226
											EE88068	1.Healthy	1.93083
											EE88069	1.Healthy	1.96047
											EE88070	1.Healthy	2.03202
											EE88071	1.Healthy	1.90279
											EE88072	1.Healthy	1.90904
											EE88073	1.Healthy	2.03529
											EE88074	1.Healthy	1.95986
											EE88075	1.Healthy	1.9388
											EE88077	1.Healthy	1.90827
											EE88078	1.Healthy	2.07128
											EE88079	1.Healthy	2.04411
											EE88080	1.Healthy	1.97931
											EE88081	1.Healthy	1.90335
											EE88082	1.Healthy	1.90429
											EE88083	1.Healthy	1.95418
											EE88084	1.Healthy	2.04665
											EE88085	1.Healthy	1.99073
											EE88086	1.Healthy	1.96506
											EE88088	1.Healthy	2.03412
											EE88089	1.Healthy	1.97709
											EE88090	1.Healthy	1.99553
											EE88091	1.Healthy	2.13043
											EE88092	1.Healthy	2.03836
											EE88093	1.Healthy	2.06803
											EE88094	1.Healthy	2.0034
											EE88095	1.Healthy	1.93409
											EE88096	1.Healthy	1.98945
											EE88098	1.Healthy	2.01795
											EE88099	1.Healthy	2.01962
											EE88100	1.Healthy	1.88699
											EE88101	1.Healthy	1.97758
											EE88102	1.Healthy	1.95665
											EE88103	1.Healthy	2.01992
											EE88104	1.Healthy	2.00533
											EE88105	1.Healthy	1.96821
											EE88106	1.Healthy	1.98115
											EE88107	1.Healthy	2.0313
											EE88109	1.Healthy	2.07261
											EE88110	1.Healthy	1.94945
											EE88111	1.Healthy	2.00659
											EE88112	1.Healthy	1.93713
											EE88113	1.Healthy	2.00897
											EE88114	1.Healthy	1.94451
											EE88115	1.Healthy	1.99157
											EE88116	1.Healthy	2.09277
											EE88117	1.Healthy	2.02507
											EE88119	1.Healthy	2.01267
											EE88120	1.Healthy	1.89985
											EE88121	1.Healthy	2.0131
											EE88122	1.Healthy	1.96228
											EE88123	1.Healthy	2.00544
											EE88124	1.Healthy	1.89594
											EE88125	1.Healthy	1.97076
											EE88126	1.Healthy	1.98093
											EE88127	1.Healthy	2.00263
											EE88128	1.Healthy	1.87249
											EE88129	1.Healthy	1.9773
											EE88131	1.Healthy	1.92073
											EE88132	1.Healthy	2.01748
											EE88133	1.Healthy	1.97151
											EE88134	1.Healthy	2.04639
											EE88135	1.Healthy	2.00198
											EE88136	1.Healthy	1.98999
											EE88137	1.Healthy	1.94492
											EE88138	1.Healthy	2.03663
											EE88139	1.Healthy	1.97199
											EE88140	1.Healthy	2.00066
											EE88141	1.Healthy	2.05073
											EE88142	1.Healthy	1.96517
											EE88144	1.Healthy	1.98651
											EE88145	1.Healthy	1.97112
											EE88146	1.Healthy	2.09567
											EE88147	1.Healthy	1.99401
											EE88148	1.Healthy	1.99089
											EE88149	1.Healthy	2.05142
											EE88150	1.Healthy	2.03117
											EE88151	1.Healthy	1.97017
											EE88152	1.Healthy	2.02199
											EE88153	1.Healthy	2.00682
											EE88154	1.Healthy	1.94962
											EE88156	1.Healthy	2.0057
											EE88162	1.Healthy	1.90326
											EE88163	1.Healthy	1.89019
											EE88164	1.Healthy	2.00056
											EE88166	1.Healthy	1.96864
											EE88168	1.Healthy	1.94915
											EE88169	1.Healthy	1.96998
											EE88170	1.Healthy	1.97355
											EE88171	1.Healthy	2.14099
											EE88172	1.Healthy	1.88974
											EE88183	Lung	1.84835
											EE88184	Lung	1.83705
											EE88185	Lung	1.86563
											EE88186	Lung	1.87102
											EE88187	Lung	1.95859
											EE88188	Lung	1.95183
											EE88189	Lung	1.92323
											EE88190	Lung	1.9851
											EE88191	Lung	1.98478
											EE88192	Lung	1.91768
											EE88193	Lung	1.92565
											EE88194	Lung	2.02463
											EE88195	Lung	1.77687
											EE88196	Lung	1.83545
											EE88197	Lung	1.71913
											EE88198	Lung	1.92875
											EE88199	Lung	2.14068
											EE88200	Lung	1.98097
											EE88201	Lung	1.92067
											EE88202	Lung	1.91326
											EE88203	Lung	1.9253
											EE88204	Lung	1.98814
											EE88205	Lung	1.97635
											EE88206	Lung	1.8983
											EE88207	Lung	2.15429
											EE88208	Lung	1.95505
											EE88209	Lung	1.88161
											EE88210	Lung	1.97741
											EE88211	Lung	1.91039
											EE88212	Lung	1.93421
											EE88213	Lung	1.9115
											EE88214	Lung	1.92209
											EE88215	Lung	1.95335
											EE88216	Lung	1.92728
											EE88217	Lung	1.69849
											EE88218	Lung	1.71242
											EE88219	Lung	1.67545
											EE88220	Lung	1.9445
											EE88221	Lung	2.01733
											EE88222	Lung	2.03235
											EE88223	Lung	2.02985
											EE88224	Lung	2.05669
											EE88225	Lung	1.90475
											EE88226	Lung	1.88878
											EE88227	Lung	1.90663
											EE88228	Lung	1.89258
											EE88229	Lung	2.05752
											EE88230	Lung	2.03506
											EE88231	Lung	2.03854
											EE88232	Lung	2.02913
											EE88233	Lung	1.90986
											EE88234	Lung	1.88146
											EE88235	Lung	1.92377
											EE88236	Lung	1.88935
											EE88237	Lung	1.87637
											EE88238	Lung	1.89675
											EE88239	Lung	1.93252
											EE88240	Lung	2.00548
											EE88241	Lung	1.87243
											EE88242	Lung	1.98632
											EE88243	Lung	2.0768
											EE88244	Lung	2.06309
											EE88245	Lung	2.07088
											EE88246	Lung	2.06412
											EE88247	Lung	1.96486
											EE88248	Lung	2.02531
											EE88249	Lung	2.03498
											EE88250	Lung	1.96277
											EE88251	Lung	2.03733
											EE88252	Lung	1.97733
											EE88253	Lung	1.9657
											EE88254	Lung	1.96896
											EE88255	Lung	1.97724
											EE88256	Lung	1.90506
											EE88257	Lung	1.87683
											EE88258	Lung	1.80743
											EE88259	Lung	2.03185
											EE88260	Lung	1.95529
											EE88261	Lung	1.97743
											EE88262	Ovarian	1.97143
											EE88263	Ovarian	2.08401
											EE88264	Ovarian	1.9353
											EE88265	Ovarian	1.93989
											EE88266	Ovarian	1.98039
											EE88267	Ovarian	1.91379
											EE88268	Ovarian	1.9683
											EE88269	Ovarian	1.97506
											EE88270	Ovarian	1.89714
											EE88271	Ovarian	1.98531
											EE88272	Ovarian	1.96692
											EE88273	Ovarian	2.00498
											EE88274	Ovarian	1.76062
											EE88275	Ovarian	2.02843
											EE88276	Ovarian	2.05001
											EE88277	Ovarian	1.95745
											EE88278	Ovarian	2.01785
											EE88279	Ovarian	1.83386
											EE88280	Ovarian	1.9896
											EE88281	Ovarian	2.0073
											EE88282	Ovarian	1.86827
											EE88283	Ovarian	2.02727
											EE88284	Ovarian	1.9016
											EE88285	Ovarian	1.96159
											EE88286	Ovarian	1.90943
											EE88287	Ovarian	2.03334
											EE88288	Ovarian	1.85267
											EE88289	Ovarian	1.93038
											EE88290	Pancreatic	1.87515
											EE88291	Pancreatic	1.979
											EE88292	Pancreatic	1.98697
											EE88293	Pancreatic	1.98144
											EE88294	Pancreatic	2.09231
											EE88295	Pancreatic	2.00735
											EE88296	Pancreatic	1.95997
											EE88297	Pancreatic	1.96473
											EE88298	Pancreatic	1.97425
											EE88299	Pancreatic	1.90835
											EE88300	Pancreatic	2.02459
											EE88301	Pancreatic	1.93341
											EE88302	Pancreatic	2.11172
											EE88303	Pancreatic	1.97372
											EE88304	Pancreatic	1.93943
											EE88305	Pancreatic	1.99749
											EE88306	Pancreatic	2.14773
											EE88307	Pancreatic	2.07213
											EE88308	Pancreatic	1.87479
											EE88309	Pancreatic	2.0118
											EE88310	Pancreatic	1.81391
											EE88311	Pancreatic	2.01837
											EE88312	Pancreatic	1.87244
											EE88313	Pancreatic	1.94607
											EE88314	Pancreatic	2.13129
											EE88315	Pancreatic	2.05932
											EE88316	Pancreatic	2.0004
											EE88317	Pancreatic	1.98261
											EE88318	Pancreatic	1.86598
											EE88319	Pancreatic	2.04242
											EE88320	Pancreatic	1.92738
											EE88321	Pancreatic	1.88018
											EE88322	Pancreatic	1.83747
											EE88323	Pancreatic	1.80158
											EE88324	Pancreatic	2.05869

## Sheet: Fig.S1
Fig.S1a					Fig.S1b				Fig.S1c				Fig.S1d					Fig.S1e					Fig.S1f				Fig.S1g
Position	Long-D	Long-U	Short-D	Short-U	Long-D	Long-U	Short-D	Short-U	Long-D	Long-U	Short-D	Short-U	Long-D	Long-U	Short-D	Short-U		Position	Long-D	Long-U	Short-D	Short-U	Long-D	Long-U	Short-D	Short-U	Long-D	Long-U	Short-D	Short-U
-120	0	0	0	0	6	14	2	2	2	2	0	0	2	0	0	1		-100	3361741	3418787	612433	623950	1286425	1298094	476837	484142	1258987	1278351	174215	174896
-119	1	0	0	2	16	9	0	2	3	2	1	3	2	1	0	0		-99	3338935	3423447	608155	625052	1275228	1299638	472876	482995	1248960	1277195	172923	173820
-118	0	1	0	0	13	6	1	3	2	1	1	1	1	0	0	0		-98	3339894	3489932	607277	634354	1271908	1327176	472135	491444	1255245	1301558	173561	176808
-117	0	0	0	0	16	14	4	2	4	2	0	0	4	3	1	0		-97	3376853	3510415	612490	637594	1288593	1337014	476422	492080	1274269	1310991	174722	177731
-116	0	0	0	0	8	11	1	0	4	1	0	0	1	2	1	0		-96	3406835	3539249	616078	640819	1303619	1344607	480422	496147	1286274	1321220	175837	178224
-115	0	0	0	0	16	8	1	1	3	5	3	1	5	2	0	0		-95	3435746	3539097	619803	641652	1316899	1348768	484953	497170	1297266	1321180	176862	179304
-114	0	0	0	0	16	16	1	1	1	3	1	1	0	2	0	0		-94	3440006	3501134	616691	640467	1318674	1335833	484560	494215	1300032	1306361	176880	177783
-113	0	0	0	1	11	17	2	4	3	5	0	2	3	2	1	0		-93	3444258	3507137	616378	643816	1319771	1339267	485188	496760	1304127	1308164	177009	178669
-112	0	0	0	0	15	23	5	2	3	2	2	2	4	5	0	0		-92	3400387	3502612	610500	643425	1301725	1337044	479401	498574	1287336	1304938	174564	179612
-111	0	0	0	3	15	28	2	4	4	3	0	1	5	6	1	0		-91	3366721	3499585	606349	643644	1290128	1333038	476361	494600	1270843	1303817	173189	178193
-110	0	0	0	1	34	18	3	4	6	5	0	2	5	8	1	1		-90	3378618	3453460	608637	636156	1296289	1311382	478876	489637	1273729	1285682	173582	176257
-109	0	0	1	2	22	29	3	4	5	7	2	5	7	5	0	1		-89	3322814	3433649	600081	633941	1271843	1305538	471073	489781	1251871	1272411	170985	176068
-108	0	1	0	1	25	27	2	3	7	6	1	2	2	11	1	1		-88	3310845	3477878	597199	647050	1265425	1327854	468102	497467	1249120	1287736	170843	178367
-107	0	1	0	0	24	21	2	2	7	4	1	1	7	4	2	3		-87	3358575	3439530	603932	643699	1286069	1315443	474080	496746	1270612	1273668	172620	177710
-106	0	1	0	3	31	42	6	3	6	5	2	3	8	8	0	3		-86	3376160	3434501	608309	641722	1299204	1314484	482024	497029	1281882	1272878	175027	176628
-105	1	0	0	5	22	29	0	7	8	7	0	2	4	5	0	1		-85	3379007	3446513	609985	643261	1308531	1319065	483233	496954	1283763	1284010	174937	177901
-104	0	0	1	1	41	46	4	9	9	7	0	3	5	12	3	2		-84	3377001	3443558	608120	641314	1305113	1318937	483117	496070	1279172	1280370	174028	177756
-103	1	0	1	7	50	38	8	5	14	14	1	5	12	4	3	1		-83	3350333	3446282	604976	646922	1299799	1323494	480099	499688	1270769	1283666	172098	179559
-102	0	2	2	0	67	48	7	5	20	8	4	2	19	12	3	1		-82	3365098	3436719	605299	647351	1305654	1320549	481076	502617	1274814	1278154	172606	179316
-101	1	1	0	2	63	72	6	5	10	21	2	3	12	18	1	0		-81	3349113	3424312	602617	649354	1298486	1323111	478734	505826	1268190	1277866	172992	180683
-100	2	0	0	3	61	57	5	7	17	8	1	5	16	10	0	3		-80	3296656	3456353	594639	657158	1282921	1339433	473293	511862	1249776	1292782	170646	182344
-99	0	1	0	5	62	84	3	7	19	24	1	2	25	14	2	0		-79	3321759	3454509	600329	657424	1292199	1335056	477444	511828	1258344	1297568	171308	182696
-98	1	1	4	6	123	92	6	10	16	26	2	7	27	29	1	3		-78	3312331	3396201	598675	650271	1295328	1316034	477253	505789	1253789	1277314	170314	180566
-97	0	3	1	4	122	109	10	13	35	31	4	7	32	26	1	3		-77	3267006	3392229	593922	651747	1275052	1313325	473127	509436	1230396	1276091	169184	181825
-96	2	3	0	0	102	120	9	15	26	34	3	1	27	26	1	4		-76	3242698	3373012	588617	652861	1263097	1307411	467959	507283	1219078	1267643	167187	182139
-95	0	2	2	2	99	115	10	15	21	20	5	6	30	29	0	3		-75	3221100	3352040	587395	653220	1252748	1300367	462552	508017	1206752	1262030	165593	181824
-94	2	4	1	8	193	177	5	21	38	31	4	10	40	41	4	5		-74	3218115	3356105	584210	654417	1249856	1301005	462188	509294	1205448	1260924	165543	180922
-93	0	1	0	11	204	184	11	15	40	48	2	13	60	36	2	4		-73	3214310	3339740	582731	652366	1250188	1299405	461627	507023	1200227	1254844	165451	181140
-92	1	2	1	7	224	183	15	25	52	55	5	8	43	50	4	7		-72	3214356	3333691	584970	653915	1252029	1294170	461448	508006	1204669	1255444	164769	181410
-91	3	2	1	8	228	243	16	23	60	65	5	11	62	59	2	3		-71	3224806	3328584	584440	653546	1253082	1291259	461579	507015	1206237	1248559	165268	181663
-90	1	2	2	12	192	216	13	28	49	61	10	8	49	55	4	6		-70	3232265	3316147	584364	656121	1255630	1290699	461627	510780	1208538	1248155	165658	182588
-89	1	3	0	5	264	289	17	27	69	78	8	18	56	60	7	9		-69	3236088	3319360	583888	658868	1259652	1290384	461312	511500	1210903	1251450	166049	182631
-88	5	3	3	10	275	294	24	25	68	70	10	20	55	55	2	4		-68	3242622	3312206	581528	659265	1259208	1285390	460001	512873	1211448	1247385	165717	182575
-87	3	3	1	12	267	287	19	37	55	78	6	10	56	88	1	8		-67	3236401	3304746	582840	657461	1260623	1287388	459561	513360	1212215	1244321	164958	183573
-86	3	6	1	12	306	322	14	36	74	92	5	21	69	73	2	7		-66	3232684	3304530	580153	657400	1257227	1283276	459926	513908	1208231	1246640	164495	183649
-85	2	3	0	10	314	294	20	42	59	85	6	23	71	61	5	8		-65	3227162	3302351	581572	661092	1254300	1284783	458302	514715	1205939	1245284	164717	183568
-84	4	5	0	12	289	321	17	45	67	69	6	17	63	80	4	12		-64	3222238	3299198	579283	660737	1253304	1284295	457985	515481	1202896	1243525	164999	183726
-83	4	3	1	13	279	282	23	30	65	60	5	23	52	71	2	7		-63	3221539	3295149	577403	659709	1251326	1281846	456578	512277	1201624	1242514	163969	183329
-82	5	4	2	11	246	294	15	39	60	71	6	26	71	69	4	4		-62	3222763	3288872	576953	656627	1251533	1276591	455742	511177	1203132	1236888	164512	181623
-81	3	4	2	16	280	262	16	52	66	72	7	22	63	67	4	12		-61	3224248	3281659	575325	653639	1250379	1275806	453764	508805	1203125	1236700	163097	180751
-80	4	4	4	12	239	251	4	33	60	71	8	25	64	63	2	6		-60	3221696	3287089	576020	652747	1253026	1277594	454190	508149	1203021	1236082	163095	181156
-79	3	2	7	14	236	334	16	57	53	85	5	30	43	78	2	11		-59	3227723	3286800	575872	655632	1251586	1276004	453769	509406	1204078	1239561	163718	180192
-78	2	2	2	22	260	324	21	59	47	71	8	22	61	85	7	9		-58	3223175	3290892	575594	656522	1253276	1278517	454294	509975	1202724	1240393	164154	182129
-77	4	6	7	21	221	332	19	59	46	71	9	20	52	69	5	6		-57	3222316	3292487	576175	654794	1251311	1279016	453700	507885	1200426	1240563	163506	180689
-76	3	4	4	16	236	319	18	57	59	72	6	29	52	85	2	13		-56	3218522	3292515	576220	654416	1250215	1281111	454201	506774	1201633	1239652	164087	180113
-75	3	3	5	18	175	273	12	65	43	76	7	32	41	79	1	11		-55	3220366	3292791	576103	653521	1247731	1278912	453313	506956	1199204	1239215	164055	180844
-74	1	7	1	20	208	302	10	64	44	68	9	25	44	59	2	11		-54	3215844	3285939	575634	652828	1246890	1278379	453539	506854	1198986	1239129	163750	180499
-73	4	3	8	30	261	269	12	55	38	73	6	31	47	71	3	18		-53	3208239	3282348	575353	652059	1245822	1274223	452634	504701	1196917	1235324	164005	180427
-72	1	0	3	12	190	225	12	59	34	62	8	19	34	59	2	8		-52	3205251	3275391	574273	651446	1243736	1271868	451797	504351	1193749	1235945	163606	179295
-71	1	0	3	31	155	247	13	71	31	62	7	29	28	44	1	15		-51	3198531	3278892	572520	650927	1241316	1274019	451174	504091	1192062	1236181	162576	179720
-70	1	2	3	21	165	246	14	47	33	48	2	24	30	46	3	16		-50	3197368	3274499	571830	646841	1239147	1271494	450182	500510	1191375	1236857	162877	178831
-69	3	4	4	29	167	264	17	61	36	55	5	34	25	58	1	3		-49	3194188	3278443	569827	645623	1239001	1274172	450156	501599	1191111	1232562	162165	178267
-68	1	3	2	26	158	289	19	67	39	63	8	35	39	59	3	13		-48	3190050	3274076	570710	644538	1236252	1274896	450324	499996	1188307	1234664	162349	177201
-67	1	3	4	26	203	242	19	59	43	59	8	25	40	50	3	15		-47	3188757	3275540	571400	642382	1235443	1275977	450774	498046	1190190	1235395	162686	178170
-66	2	3	2	18	195	233	15	58	33	50	8	28	34	36	4	7		-46	3183588	3280092	568832	642825	1234562	1273947	449296	498252	1186260	1235854	161794	177328
-65	0	2	3	32	184	204	22	56	40	29	7	27	38	50	4	8		-45	3192586	3277602	567478	644035	1238415	1278070	448676	499751	1189563	1237240	162297	177241
-64	3	0	1	24	146	201	18	59	37	42	10	30	26	38	1	11		-44	3191169	3273830	568101	642540	1237567	1274038	447659	497929	1186706	1235806	161572	177215
-63	1	4	8	19	179	212	16	46	36	36	6	28	37	44	3	4		-43	3185081	3280439	569054	641769	1234121	1275963	449389	497791	1186749	1238736	162455	177223
-62	3	3	4	17	181	196	18	55	36	46	7	22	36	43	3	10		-42	3184266	3276705	568768	641522	1234379	1277515	450112	497261	1186635	1237711	161521	176536
-61	1	2	3	18	194	183	15	56	38	45	9	23	33	33	5	16		-41	3177749	3281463	567935	641148	1230530	1276601	448576	497341	1184840	1236711	162246	177020
-60	2	4	4	28	177	184	19	48	31	31	7	24	32	35	3	15		-40	3167197	3285466	564876	641470	1228250	1280029	448663	499109	1180180	1237676	161343	177588
-59	2	5	4	22	151	215	15	62	35	48	6	26	38	31	3	12		-39	3169499	3282257	565706	639965	1228182	1277184	447491	497258	1180838	1238303	161318	177076
-58	3	3	3	25	176	198	14	47	24	47	11	34	44	39	1	12		-38	3163126	3281565	567070	639856	1225732	1276545	447672	496947	1178738	1239013	160429	177040
-57	4	2	2	25	157	162	12	64	34	38	10	21	25	32	4	12		-37	3160924	3280117	566499	640096	1226199	1276628	447034	497514	1178014	1237670	159641	177146
-56	2	1	2	17	138	212	14	64	23	45	11	26	24	40	5	9		-36	3148171	3282595	564004	640513	1220858	1278062	446041	497625	1174420	1238664	159577	177322
-55	1	0	1	23	158	196	15	55	22	44	7	32	43	34	2	7		-35	3145743	3281183	563316	637212	1219742	1275190	445341	496392	1174901	1236450	160129	176746
-54	1	0	2	16	140	162	16	58	25	46	8	24	33	30	4	10		-34	3139089	3276146	560971	635470	1215834	1276130	444215	496383	1172225	1235710	158942	175733
-53	2	1	2	12	158	162	27	35	31	30	8	26	23	37	5	6		-33	3131560	3276106	562405	635714	1212403	1276483	442680	493479	1166878	1233675	159275	175712
-52	0	2	8	11	148	156	16	44	30	39	9	20	24	30	2	5		-32	3131726	3272889	563549	634912	1212051	1274555	446718	493662	1168175	1234517	159587	175663
-51	1	1	2	21	124	191	16	58	31	25	6	20	25	25	3	8		-31	3129786	3266313	563689	636775	1212237	1271387	445992	492815	1166374	1234316	159093	175464
-50	2	0	2	17	141	145	19	43	25	31	8	17	31	22	4	11		-30	3136730	3268666	565649	636003	1214669	1274355	445697	492808	1169190	1228946	160218	175110
-49	2	1	6	13	141	173	26	40	27	42	11	19	30	31	2	9		-29	3139427	3267822	564951	633176	1215351	1271915	446597	492073	1171780	1230301	159445	175253
-48	2	4	2	11	153	156	23	42	27	28	8	18	23	28	4	8		-28	3136556	3280533	564949	634926	1214948	1279046	447263	492913	1169688	1233989	160056	175871
-47	1	0	0	16	135	188	10	51	23	38	6	21	23	22	0	8		-27	3132957	3288879	565616	633163	1214795	1281140	447712	492177	1168484	1241102	159432	175314
-46	0	3	1	15	143	153	21	35	23	32	11	23	26	39	2	10		-26	3131723	3294171	565271	632903	1214969	1283445	448949	491437	1166496	1239566	159281	175429
-45	2	2	3	14	136	144	13	45	21	21	14	16	23	35	2	6		-25	3143434	3277960	570741	631114	1219333	1280421	449977	490386	1169599	1233855	160481	174215
-44	0	1	2	14	134	138	16	45	25	29	5	23	18	24	4	3		-24	3143690	3246078	568533	625294	1219932	1265276	450245	485579	1171197	1219677	159131	172397
-43	3	4	6	15	135	140	22	27	29	30	5	18	22	26	2	9		-23	3143287	3226511	567837	622847	1219686	1260459	450634	482918	1172603	1213793	159230	172805
-42	4	1	3	6	116	127	25	16	21	37	5	12	21	26	3	4		-22	3113315	3209454	563487	619776	1208540	1251300	446457	480779	1164875	1206319	158588	172503
-41	2	1	3	10	174	132	19	35	34	21	11	18	24	31	4	4		-21	3097358	3202976	563285	620612	1200815	1247517	445927	478561	1151795	1204169	157643	171267
-40	1	4	2	5	155	151	16	33	27	33	11	12	33	21	4	8		-20	3116469	3172145	568822	613649	1211600	1234936	452364	474430	1159029	1187803	158961	169893
-39	0	2	1	9	140	170	23	30	22	27	9	18	27	21	3	9		-19	3080893	3160457	565498	612907	1193629	1231650	447029	472702	1144273	1181303	158352	169434
-38	1	3	6	10	104	140	17	39	26	26	8	16	17	29	3	4		-18	3070959	3184533	562183	618035	1191134	1242805	447154	477533	1147000	1187454	158079	171055
-37	1	1	4	16	107	160	16	26	21	35	3	13	9	21	3	6		-17	3103875	3152140	571280	612310	1204574	1230643	452652	474106	1157655	1172502	159636	167900
-36	4	2	2	15	131	157	21	37	27	35	9	10	29	27	3	4		-16	3103620	3133594	571905	609102	1211064	1224733	454788	470480	1162531	1166218	160074	167330
-35	1	1	3	9	151	116	16	25	23	33	7	13	20	18	1	5		-15	3107069	3142906	576139	606675	1215631	1230169	460598	472257	1164563	1173353	160145	167316
-34	0	1	3	6	123	137	10	18	14	23	7	13	25	31	1	5		-14	3100973	3129359	576931	604262	1215686	1224820	459496	467926	1160947	1167398	161421	167199
-33	2	2	1	2	135	160	26	26	29	36	10	6	20	24	2	2		-13	3081902	3112966	573599	601211	1209507	1214236	459539	464848	1151724	1155061	159351	165158
-32	0	2	6	4	131	144	18	24	27	21	11	13	14	28	1	7		-12	3100841	3072072	578275	595654	1216659	1201651	460817	463257	1160585	1135601	161299	164753
-31	3	1	8	6	157	127	12	19	26	23	7	8	20	26	6	3		-11	3073790	3060188	572038	595252	1205838	1201639	456700	464362	1151816	1131854	158838	163752
-30	1	0	1	6	138	134	18	21	28	30	1	17	24	25	1	6		-10	3022865	3108973	564122	603298	1186356	1226747	451404	472813	1134647	1150230	157630	166609
-29	2	1	2	7	131	132	10	21	30	28	11	7	25	18	3	3		-9	3077888	3091619	575047	600849	1217916	1219359	463134	470749	1158912	1147258	160122	166062
-28	0	1	1	6	140	148	17	42	34	22	13	11	28	27	2	3		-8	3080904	3014312	580401	589235	1222656	1188659	467814	459718	1158358	1122367	161298	161972
-27	1	1	7	13	135	164	7	23	26	30	4	5	28	29	4	7		-7	3029222	3012935	573101	587441	1201791	1189416	460798	460196	1133472	1122276	159787	161835
-26	0	2	1	6	156	147	25	24	25	27	6	8	26	20	5	3		-6	3002781	2984324	572839	581366	1189080	1178806	459353	456789	1122456	1108889	159651	161052
-25	0	1	2	8	146	134	19	23	27	30	11	9	16	24	5	4		-5	2963091	2977047	567295	580517	1173668	1178652	454084	455714	1105164	1104989	157725	160293
-24	0	2	5	6	151	155	16	14	33	35	9	3	18	27	3	2		-4	2974085	3011169	569731	584999	1177633	1192825	455416	462548	1109251	1118891	158323	161560
-23	0	2	4	3	136	116	24	16	24	25	6	12	21	16	3	2		-3	2964357	3009381	573316	583890	1175924	1193334	454962	463555	1106915	1118367	159031	161513
-22	2	2	2	4	146	128	20	16	28	21	8	11	23	20	1	5		-2	2966007	3042804	577131	589300	1180814	1209010	459436	467777	1108134	1132216	160240	162579
-21	2	0	2	3	130	110	15	13	21	13	14	5	23	18	0	3		-1	3022578	3021379	587884	586872	1203081	1203472	467489	466575	1127084	1128347	163338	161648
-20	4	0	2	3	149	132	16	19	28	24	6	8	15	22	4	4		0	3002980	3006164	584981	585888	1194066	1194169	463886	465845	1118238	1121862	162248	161308
-19	0	0	0	7	138	123	22	22	32	21	8	8	20	20	1	5		1	3015373	3031797	584964	589914	1199756	1204858	464773	468574	1126186	1131631	161822	162185
-18	2	3	4	6	114	149	17	15	21	24	8	10	20	29	4	6		2	3035420	2981232	585834	579471	1204582	1182915	465640	462227	1126682	1112449	162285	159653
-17	1	1	1	4	167	111	24	15	26	24	9	12	23	21	1	0		3	3005045	2978720	582523	577634	1191382	1181850	460997	459339	1116092	1110788	161378	158737
-16	1	0	4	4	112	127	17	25	18	25	16	15	19	23	4	6		4	3007637	2983737	583430	573962	1190177	1181729	460551	456329	1117195	1114752	160988	158440
-15	1	0	2	5	137	149	18	16	30	25	9	11	18	29	4	6		5	2972844	2975347	578004	570917	1174279	1176271	455573	455771	1100786	1108973	159323	157685
-14	1	0	3	5	134	134	20	28	27	23	14	10	22	18	2	3		6	2987692	3015137	581408	575349	1178368	1194002	457093	460841	1106525	1124299	160178	159195
-13	1	1	5	4	138	117	21	16	27	24	11	8	30	19	2	2		7	3013065	3039986	584875	577244	1187089	1206233	459658	464744	1119600	1136908	161676	160531
-12	1	1	6	4	112	92	14	13	26	20	11	8	16	15	3	2		8	3011414	3100855	585988	583304	1184350	1230276	457485	469959	1121096	1165539	162994	162708
-11	1	1	2	3	138	123	17	14	21	26	6	10	19	23	5	1		9	3096218	3093212	598772	579264	1220982	1221233	470095	465025	1150589	1166901	166814	161058
-10	0	1	3	3	113	120	16	19	23	23	5	8	13	17	2	2		10	3116533	3034074	602205	567104	1230506	1193686	472403	453522	1152827	1139525	166885	157666
-9	1	0	4	4	137	142	20	25	24	21	9	9	21	26	1	1		11	3064593	3084112	593526	574410	1203457	1210708	462255	459441	1132985	1156260	164209	159562
-8	2	1	1	6	146	114	25	16	24	21	12	8	30	19	4	1		12	3078944	3113195	594448	581020	1202013	1221801	462197	462863	1137863	1164389	164723	161418
-7	1	0	2	4	132	143	14	22	20	22	6	10	17	15	6	9		13	3111999	3092158	600537	578688	1213170	1210352	464457	460915	1158490	1154050	165281	160567
-6	1	0	4	4	116	127	17	18	16	29	8	9	9	17	4	3		14	3128512	3110841	604133	579113	1225159	1216305	469251	461696	1168664	1164796	167307	161371
-5	3	2	4	4	130	146	30	25	20	32	4	9	16	15	5	9		15	3144968	3127400	607799	578579	1230110	1217696	471677	459293	1175238	1168405	168279	161244
-4	2	2	1	0	158	112	26	17	22	18	14	4	13	16	4	4		16	3136821	3116297	606973	573889	1227858	1213420	470014	456729	1167164	1167990	167412	160701
-3	2	1	2	5	133	128	13	25	33	26	9	7	20	26	4	5		17	3154280	3115597	612078	573633	1233014	1209345	474248	452345	1173844	1163038	168894	160461
-2	2	2	4	2	142	131	15	22	20	18	4	7	23	21	4	0		18	3190166	3070665	616591	566951	1244103	1192096	478544	448759	1189722	1148740	171236	158328
-1	0	0	3	3	163	111	19	18	22	19	11	15	25	21	3	1		19	3159135	3091429	613520	568047	1229825	1200543	473147	448942	1180442	1148978	170043	158197
0	0	0	6	1	128	119	12	21	24	13	8	9	20	21	3	5		20	3178397	3126953	614346	571493	1236716	1213730	474415	453067	1191227	1159764	170865	159054
1	1	3	5	7	137	157	17	21	14	22	12	8	12	26	4	2		21	3211280	3100723	620628	565910	1247288	1204615	479357	448149	1203532	1154530	170950	158073
2	1	2	4	5	146	127	10	24	29	20	12	10	28	15	2	5		22	3214010	3123219	620898	565664	1251784	1210410	481108	448549	1208923	1164676	172786	158914
3	1	0	8	3	152	145	26	18	32	21	11	11	17	20	2	4		23	3226898	3148113	623368	570887	1259179	1219289	482739	452150	1214625	1174023	172628	160738
4	0	1	4	5	131	131	20	28	24	32	13	2	18	25	1	5		24	3241673	3145283	625300	572806	1266992	1220086	485105	452047	1219217	1173549	173822	161123
5	2	3	4	5	121	148	26	22	22	29	14	10	27	21	2	1		25	3273486	3147890	631492	572129	1277428	1221518	489458	454099	1231360	1174428	175080	161314
6	1	1	5	1	128	131	25	28	24	15	11	14	16	20	6	2		26	3288672	3136767	632174	569608	1280422	1216865	490045	449753	1239242	1166746	175259	159471
7	0	2	2	1	123	141	17	18	24	32	8	15	29	24	3	1		27	3287381	3143314	631751	569186	1280171	1217295	492887	449220	1238469	1168299	175748	158835
8	1	1	5	3	125	135	18	13	22	30	11	9	27	13	3	2		28	3275178	3135998	631410	568013	1275392	1214033	491278	448934	1234485	1167246	175322	160108
9	0	1	4	8	134	154	22	16	30	24	9	8	19	13	0	0		29	3259007	3139897	633026	566911	1270713	1218551	491781	447981	1229609	1170460	175064	160197
10	0	1	3	2	123	123	20	28	16	21	14	8	16	19	3	4		30	3258629	3141029	632639	567942	1271006	1215099	493009	449319	1227836	1172434	175521	160218
11	0	1	6	3	115	123	27	15	30	23	8	4	21	21	1	5		31	3264373	3137235	633681	565948	1270437	1215943	492569	447336	1229904	1167859	175128	160281
12	0	3	1	2	133	140	19	23	20	21	7	13	24	19	6	3		32	3266974	3141152	635437	565785	1270148	1215617	493861	446968	1231746	1170643	176147	158977
13	1	0	5	6	136	151	25	26	30	31	11	11	14	20	4	4		33	3272771	3139132	635038	565457	1272590	1215587	495544	446301	1234760	1172622	176114	160172
14	2	0	6	4	156	147	26	25	29	31	10	8	19	23	4	3		34	3269681	3145139	634863	564112	1271002	1217199	495151	445984	1234698	1171267	176369	159566
15	1	0	6	4	140	170	23	20	22	31	11	6	24	23	3	1		35	3271588	3149696	635590	567576	1274389	1220488	497352	446637	1233334	1174185	175810	159658
16	3	0	2	5	136	188	16	20	29	22	9	9	24	27	4	3		36	3269057	3155920	638140	567959	1274905	1225530	496692	447189	1235690	1176498	177320	160511
17	1	0	2	2	139	137	17	20	35	36	13	5	20	29	3	3		37	3268097	3165418	638049	569111	1274421	1227361	496620	449970	1233805	1180478	176633	160891
18	2	1	4	3	106	139	27	12	27	28	9	7	21	26	1	3		38	3272437	3169781	641397	570328	1275459	1229444	497161	450119	1233896	1184556	177400	161207
19	2	1	5	4	134	135	11	24	22	35	9	8	29	19	1	2		39	3273403	3173084	639182	568514	1273137	1231686	496525	450864	1234016	1182354	176668	161491
20	1	3	5	3	147	124	15	7	22	24	12	10	22	25	1	2		40	3275914	3176335	640154	569473	1275842	1233595	497488	450005	1236012	1185063	176675	161009
21	3	2	4	2	134	116	22	13	30	15	10	8	26	17	7	5		41	3275272	3177336	639845	571260	1274959	1231943	497621	450457	1236648	1184030	177899	161465
22	3	0	7	3	157	124	16	19	29	18	11	11	30	28	5	4		42	3270048	3185237	638645	571509	1274261	1237275	496757	451862	1232793	1188512	176875	162994
23	1	1	4	1	173	106	25	13	24	23	14	6	25	18	6	1		43	3276097	3191803	640384	573505	1274671	1238744	498665	451961	1232328	1189585	176550	162398
24	0	0	5	1	105	123	20	15	21	25	7	12	18	27	7	1		44	3269774	3192058	641859	572758	1274934	1236787	498287	451927	1233325	1191029	177231	162770
25	0	2	7	6	120	158	25	17	27	26	4	6	21	25	3	4		45	3266547	3193814	642791	571532	1274916	1237830	498669	451583	1234766	1190836	177732	162788
26	0	1	4	1	150	180	22	17	29	36	8	9	27	28	11	2		46	3269901	3189716	642801	572978	1275904	1238397	498600	452719	1232977	1190864	177828	163292
27	1	1	5	1	120	135	21	18	20	23	7	7	17	33	3	3		47	3272225	3193438	644142	573782	1273344	1240615	499597	452523	1230868	1190991	177647	162725
28	1	1	9	0	133	142	20	12	23	33	9	7	22	29	3	2		48	3270070	3195255	645216	574288	1270897	1239594	499554	453210	1231215	1192361	178319	162868
29	1	1	4	3	146	157	28	8	28	34	22	7	19	22	5	0		49	3269463	3197046	646426	573376	1273102	1240161	502224	452280	1231398	1191309	178728	162660
30	0	3	6	1	133	121	22	12	25	23	10	10	16	21	5	5		50	3272434	3201671	648245	571655	1272844	1240805	502388	452259	1231448	1193181	178669	163004
31	1	2	5	3	159	152	31	13	26	17	11	6	25	17	3	4		51	3273403	3199370	650920	575223	1272008	1242964	503642	452201	1232533	1194668	179676	162624
32	3	1	3	1	121	144	27	10	25	25	8	12	17	15	3	2		52	3270831	3206824	652565	576422	1273488	1247574	504600	455722	1232846	1198206	180040	163701
33	0	3	6	1	109	149	20	23	30	42	19	8	24	25	3	1		53	3276466	3210869	651836	577685	1271828	1247284	506099	455870	1233114	1199003	179829	164158
34	1	1	4	4	144	138	40	18	26	33	12	3	26	16	7	4		54	3282712	3210997	652791	578934	1275747	1248584	508072	455438	1236921	1199903	179902	164444
35	2	0	10	3	118	123	39	18	28	20	16	5	23	18	7	1		55	3283549	3218872	652992	577724	1276763	1250911	505771	456419	1235999	1201339	180270	164254
36	0	1	8	7	130	147	32	25	29	25	16	9	23	31	3	5		56	3289953	3221915	653204	578335	1277700	1252101	507388	455572	1236452	1202845	180522	164522
37	0	0	4	4	135	142	30	17	39	31	12	5	30	17	7	3		57	3286623	3224316	654289	579194	1278430	1253097	508608	456386	1238711	1202597	180239	164738
38	2	1	6	2	167	127	34	18	36	37	12	7	31	18	7	3		58	3283355	3222669	656019	578058	1277080	1252984	507593	456983	1235514	1204893	180682	164424
39	2	1	12	1	189	118	35	16	30	20	24	10	33	19	4	1		59	3282269	3228348	654570	578628	1276602	1253015	509246	456148	1235538	1203880	181196	164138
40	1	1	3	3	200	137	40	19	30	29	14	5	26	21	4	5		60	3278214	3225204	653267	578819	1275736	1251689	507489	454745	1233510	1205177	180169	163647
41	1	1	7	1	157	144	31	12	37	29	13	9	23	18	7	4		61	3277354	3221933	653051	578615	1276227	1252449	507148	455924	1231654	1204733	180788	164081
42	0	2	6	2	154	157	51	19	38	30	28	7	24	30	9	5		62	3284262	3222225	657309	579109	1278209	1252497	510361	457046	1236591	1202273	181494	164626
43	1	2	8	5	171	156	47	25	34	24	24	15	32	23	7	6		63	3292132	3222095	658833	580155	1280285	1252925	512170	459676	1239751	1204590	182824	165410
44	1	1	7	5	141	144	41	19	31	31	10	9	19	25	4	1		64	3296753	3225445	660212	583155	1283108	1254229	514196	459388	1242049	1205151	183851	164421
45	0	1	4	3	129	137	41	22	23	33	12	11	26	26	5	7		65	3300037	3228802	661505	582411	1283931	1256724	514054	461008	1242380	1208054	183201	165196
46	2	1	9	3	175	133	40	19	34	33	25	9	32	23	4	1		66	3306411	3235999	656877	583620	1285221	1258697	513700	461122	1244349	1210955	183159	165603
47	1	0	11	3	159	129	44	16	32	32	17	8	24	25	8	1		67	3309793	3244725	659652	584544	1285794	1262839	512627	462298	1245597	1213313	183366	166283
48	1	0	7	2	166	139	47	13	33	18	23	7	29	33	7	5		68	3309056	3242244	658311	585983	1286479	1262227	512742	462191	1245363	1215574	183237	165421
49	0	2	13	4	190	109	45	20	43	20	21	10	31	20	17	1		69	3317186	3245708	660028	587464	1290016	1261891	513229	463548	1249185	1214297	183441	166405
50	0	1	12	4	165	116	33	20	34	26	17	7	29	32	12	2		70	3314177	3234874	656421	588027	1287320	1257089	510709	462733	1249117	1211720	182974	166800
51	1	1	15	3	194	143	49	18	33	28	19	9	28	18	7	3		71	3323881	3223232	654357	587527	1289475	1254577	509116	463237	1248723	1207913	181792	166021
52	1	1	8	6	152	156	43	21	36	26	20	11	29	19	6	3		72	3334682	3214761	650804	586637	1291172	1254205	506344	463761	1253255	1203804	181943	166489
53	3	0	14	3	169	166	60	27	36	44	25	8	56	39	8	2		73	3341015	3220551	651656	587037	1296837	1253410	505949	463713	1257286	1205751	180542	166235
54	5	5	10	6	176	190	58	28	40	38	23	11	35	24	12	3		74	3359502	3226095	652631	586764	1302398	1254713	509141	464673	1261775	1210490	181796	165573
55	1	2	20	4	181	153	53	27	47	36	25	10	32	35	14	3		75	3352981	3227326	652611	587144	1302373	1255763	508770	465695	1260869	1210834	181271	165957
56	3	3	18	4	177	186	57	19	42	46	27	19	37	33	9	3		76	3381129	3246998	653989	590653	1309143	1264277	508322	469116	1269125	1219834	182806	167425
57	1	3	12	3	210	158	56	25	42	32	32	7	40	30	8	5		77	3393912	3276425	652965	594162	1314744	1279069	508558	474140	1276786	1236318	181601	168389
58	3	0	7	4	205	173	52	21	33	33	25	11	38	24	5	3		78	3399766	3323394	649589	602685	1318417	1298550	506333	479895	1278512	1255871	181689	170384
59	0	2	12	1	198	188	59	18	30	32	29	8	40	29	11	4		79	3459713	3331489	655529	600766	1340466	1296062	511893	477848	1299414	1263434	182487	171282
60	2	3	6	6	209	174	64	23	38	42	40	11	38	34	14	6		80	3462067	3309658	656941	596524	1341138	1287818	512324	474692	1296106	1258884	182188	170905
61	1	0	18	2	211	188	72	25	39	34	33	2	47	34	7	2		81	3432899	3361447	650010	604312	1326645	1303712	505351	480991	1280857	1274390	179952	172307
62	1	1	16	6	258	145	68	19	58	32	37	9	43	23	10	3		82	3441926	3371303	649990	608340	1324074	1305708	503138	482256	1278356	1278013	178731	173303
63	3	1	13	7	233	158	78	14	59	35	55	9	37	23	12	3		83	3453417	3359189	648256	606555	1325489	1302540	501084	480994	1285843	1273708	178660	173468
64	1	0	25	5	226	191	75	22	53	39	37	13	44	34	23	7		84	3440965	3377055	641902	609610	1317278	1306794	496673	485496	1282438	1282948	178001	174644
65	3	1	22	5	222	155	65	20	52	37	37	7	41	23	13	10		85	3450592	3388509	643718	612127	1322119	1310056	497453	487057	1283097	1287000	178070	175709
66	2	0	17	5	182	184	76	14	43	32	32	9	40	39	7	2		86	3437671	3373267	642159	609660	1316239	1301072	496086	482486	1273480	1281844	176744	174332
67	2	1	13	2	232	192	61	20	60	30	23	13	42	29	12	1		87	3444354	3360969	643044	607088	1316117	1287772	495882	475539	1274824	1271192	177571	173206
68	1	0	15	2	242	189	60	24	53	36	31	6	51	39	16	1		88	3479075	3315212	648513	598600	1324887	1266355	497847	470588	1287963	1254692	178364	171223
69	3	0	30	4	183	220	54	16	46	48	33	9	43	42	9	2		89	3433243	3326921	637030	601077	1303806	1276100	487541	470853	1272026	1251955	176816	170866
70	2	1	19	3	212	221	37	16	67	38	27	8	54	53	5	3		90	3454256	3386320	639025	611189	1312352	1300919	488091	479563	1285799	1275121	176336	173308
71	2	2	15	3	302	188	68	13	46	42	25	6	72	36	15	1		91	3501511	3370168	644670	606841	1330397	1293813	495826	476064	1307280	1272046	177737	173458
72	6	2	20	0	242	195	68	8	59	38	19	4	52	25	12	0		92	3502929	3405759	644857	611303	1336364	1302622	497963	478355	1308820	1291486	178045	174684
73	0	0	20	3	251	196	52	11	64	44	18	10	62	40	13	2		93	3509443	3442877	644227	618066	1340349	1320233	496808	484331	1307792	1305459	178228	176312
74	4	1	31	1	243	223	57	5	62	37	27	10	60	45	10	6		94	3500600	3438846	639933	619589	1332092	1317471	494762	484488	1305674	1302916	177539	176810
75	1	0	30	2	265	191	50	15	82	41	39	7	57	38	13	2		95	3539465	3436743	643263	621660	1344561	1320477	496263	485655	1317340	1301493	178836	177420
76	3	1	29	3	196	228	51	23	53	39	27	7	50	38	12	3		96	3536258	3403154	642128	616555	1342974	1306522	495349	481600	1318413	1285391	178600	176875
77	6	1	23	2	265	226	39	15	72	69	19	9	57	50	9	3		97	3509023	3375030	636683	613143	1335994	1290511	492535	476501	1307743	1270338	177196	174472
78	3	2	21	2	249	241	46	15	67	53	13	9	38	48	4	1		98	3482997	3334092	634455	607829	1328122	1274073	491132	471732	1299186	1254448	177111	173227
79	2	1	17	2	253	254	30	17	61	58	16	5	50	52	8	2		99	3418528	3338104	625556	608498	1299661	1274677	482453	473780	1275202	1250518	174193	172694
80	3	3	19	2	329	262	40	21	76	54	16	5	69	66	8	6		100	3413796	3361011	626665	612235	1295581	1287905	484030	476514	1276300	1259714	174925	173719
81	2	2	8	3	235	219	46	16	73	52	12	6	50	46	8	6
82	7	1	24	1	334	256	52	14	87	44	22	4	94	63	8	1
83	6	1	17	6	355	271	34	14	108	70	24	11	77	58	6	2
84	2	1	29	4	319	258	37	11	75	54	24	8	80	55	10	4
85	4	1	17	5	273	297	44	17	86	70	22	9	64	75	12	2
86	0	0	26	8	269	241	32	19	79	49	8	7	56	68	4	1
87	2	0	23	1	255	248	21	13	56	53	13	6	73	74	4	2
88	5	2	14	3	260	197	30	14	73	39	16	11	61	42	8	3
89	3	2	26	6	295	284	32	26	64	52	12	7	63	56	4	2
90	1	0	15	5	327	233	24	16	85	60	11	5	86	60	5	4
91	2	3	18	3	214	186	19	10	48	57	16	5	49	45	8	2
92	3	4	16	3	250	252	23	15	55	45	14	5	66	52	5	4
93	0	1	16	1	199	180	22	13	43	53	10	4	41	33	2	2
94	3	1	15	5	214	225	27	18	51	49	9	10	37	56	7	0
95	3	3	14	2	216	208	17	18	45	62	4	6	49	43	4	3
96	1	2	19	2	128	164	10	20	19	45	4	4	31	37	1	1
97	0	2	15	2	143	120	8	6	31	32	9	3	34	16	1	2
98	0	1	9	2	104	87	9	5	28	26	4	5	28	24	0	1
99	1	1	7	0	73	92	5	4	20	15	2	0	18	22	2	0
100	0	1	13	2	97	101	7	10	26	23	6	7	18	15	3	5
101	1	0	4	0	88	69	11	3	27	9	2	2	15	17	1	2
102	0	0	5	3	91	64	3	4	26	13	2	0	19	12	2	1
103	0	0	7	0	66	55	4	10	16	11	3	3	16	13	1	2
104	0	0	6	2	67	69	8	15	22	14	3	5	14	11	1	0
105	1	2	7	0	51	74	5	8	12	17	3	4	20	14	0	2
106	0	1	5	2	46	35	1	1	13	5	2	1	8	6	0	0
107	1	0	5	1	56	24	5	3	11	7	2	3	14	4	0	1
108	0	0	9	1	41	27	5	2	3	3	0	0	7	3	0	0
109	0	0	8	0	18	19	2	4	3	3	1	2	1	3	0	0
110	0	2	1	0	24	25	3	3	5	14	0	3	1	11	0	0
111	1	1	2	0	17	32	4	3	6	5	2	0	2	6	1	1
112	0	0	1	2	20	20	3	3	5	6	1	2	6	9	3	0
113	0	0	1	1	15	23	4	3	3	7	0	1	3	6	1	0
114	0	1	0	3	29	28	1	8	4	3	4	5	3	4	0	0
115	0	1	1	0	17	20	2	1	2	10	1	3	3	5	0	0
116	0	0	0	1	18	25	0	3	0	5	1	1	3	8	0	0
117	0	0	0	0	14	17	2	2	2	2	0	0	2	2	0	0
118	0	0	0	0	10	24	0	2	0	6	0	2	0	3	1	2
119	1	0	0	1	22	36	1	2	2	8	0	2	1	6	2	0
120	0	0	0	1	10	9	0	2	3	2	0	1	1	1	0	0

## Sheet: Fig.S2
	Fig.S2a				Fig.S2b				Fig.S2c				Fig.S2d				Fig.S2e				Fig.S2f				Fig.S2g				Fig.S2h					Fig.S2i					Fig.S2j				Fig.S2k				Fig.S2l
Position	Long-D	Long-U	Short-D	Short-U	Long-D	Long-U	Short-D	Short-U	Long-D	Long-U	Short-D	Short-U	Long-D	Long-U	Short-D	Short-U	Long-D	Long-U	Short-D	Short-U	Long-D	Long-U	Short-D	Short-U	Long-D	Long-U	Short-D	Short-U	Long-D	Long-U	Short-D	Short-U		Position	Long-D	Long-U	Short-D	Short-U	Long-D	Long-U	Short-D	Short-U	Long-D	Long-U	Short-D	Short-U	Long-D	Long-U	Short-D
-120	0	0	0	0	0	0	0	0	0	0	0	0	0	0	0	0	2	0	0	1	0	0	0	0	0	0	0	0	0	0	0	0		-100	112622	119512	61234	63393	61985	64385	20998	21348	112608	115381	63219	64670	52424	56521	28667
-119	0	0	0	0	0	0	0	0	0	0	0	0	0	0	0	0	0	0	0	0	0	0	0	0	0	0	0	0	0	0	0	0		-99	112277	119702	61469	63833	61931	64421	20852	21486	110226	116070	62652	64102	51769	56962	28468
-118	0	0	0	0	0	0	0	0	0	0	0	0	0	0	0	0	1	0	0	0	0	0	0	0	0	0	0	0	0	0	0	0		-98	112302	121585	60760	64116	61481	66113	20906	21885	110232	117635	61717	65164	51249	57594	28565
-117	1	0	1	0	0	0	0	0	0	0	0	0	0	0	0	0	1	1	0	1	1	0	0	0	0	0	0	0	0	0	0	1		-97	113024	122693	61239	64889	62376	66793	20980	22082	111604	118761	62249	65577	51655	58526	28642
-116	0	0	0	0	0	0	0	0	0	0	0	0	0	0	0	0	0	1	0	0	0	0	0	0	0	0	0	0	0	0	0	0		-96	113882	123501	61570	65078	63075	66916	21179	22235	111733	120224	62821	65917	51951	58634	28966
-115	0	0	0	0	0	0	0	0	0	0	0	0	0	0	0	0	0	0	1	0	0	0	0	0	0	0	0	0	0	1	0	0		-95	114219	124288	62013	66321	63406	67059	21239	22540	113712	120008	62728	66870	52440	59218	29243
-114	0	1	0	0	0	0	0	0	0	0	0	0	0	0	0	0	2	0	2	1	0	0	0	0	0	0	0	0	0	0	0	0		-94	115066	123811	61850	65574	63226	66408	21212	22303	113197	119475	62621	66133	52755	58592	28801
-113	0	0	0	0	0	0	0	0	0	0	0	0	0	0	0	0	1	0	0	0	0	0	0	0	0	0	0	0	1	0	0	0		-93	114863	123845	62082	66156	63843	66741	21072	22360	113076	119593	62739	66132	52258	59021	28930
-112	0	1	0	0	0	0	0	0	0	0	0	0	0	0	0	0	0	1	1	1	0	0	0	0	1	0	1	0	0	0	0	0		-92	113169	123803	61363	66570	62626	66655	20849	22464	111646	119659	61927	66758	51891	58126	28617
-111	0	0	0	0	0	0	0	0	0	0	0	0	1	1	0	0	0	1	0	0	0	0	0	0	0	0	0	0	0	0	0	0		-91	112163	124194	60129	66645	62098	66595	20706	22258	110565	118906	61371	66988	51484	58592	28197
-110	0	0	0	0	0	0	0	0	0	0	0	0	0	1	0	0	0	1	0	0	1	0	0	0	0	0	0	0	0	0	0	1		-90	113035	122129	60289	65794	62137	65395	20713	22386	111116	118109	61761	66191	51816	58672	28430
-109	0	0	0	0	0	1	0	0	0	0	0	1	0	0	0	0	1	0	1	1	0	0	0	0	0	0	0	0	0	0	0	0		-89	110558	121562	59931	65485	61182	64988	20516	22137	109547	117628	60730	66408	50925	58024	27737
-108	0	0	0	0	0	0	0	0	0	0	0	0	0	1	0	0	0	0	1	1	0	0	0	0	0	0	0	0	1	0	0	0		-88	109914	123203	59149	66862	61122	66874	20353	22522	109249	119315	60672	67475	50623	58805	27808
-107	0	0	0	0	0	0	0	0	1	0	0	0	0	0	0	0	2	1	0	0	0	0	0	0	0	1	1	0	0	0	0	0		-87	111467	122989	60352	66766	61362	65191	20648	22383	109856	117231	61018	67748	51119	57961	28036
-106	0	0	0	0	0	0	0	0	0	0	0	0	0	0	0	0	1	1	1	1	0	0	0	0	1	0	0	0	0	0	0	0		-86	111594	122331	60536	66560	61966	65509	21008	22061	110725	116797	61465	67570	51239	58095	28248
-105	0	0	0	0	0	0	0	0	1	0	0	0	0	1	0	0	0	0	2	0	0	0	0	1	0	0	0	0	0	0	0	0		-85	111761	122504	60801	67130	62445	65315	20682	22292	110685	118125	61707	68018	51087	57622	28274
-104	1	0	0	0	0	0	1	0	0	1	0	0	0	0	0	0	0	3	0	1	1	0	0	1	0	0	0	0	2	1	0	0		-84	111495	122010	61080	66709	62235	65189	20721	22429	111228	118176	61511	67319	51212	57923	28149
-103	0	2	0	0	0	0	0	0	0	0	0	0	0	0	0	0	1	1	3	2	0	0	0	0	2	0	0	0	1	0	0	0		-83	110913	122150	60033	67193	61525	65181	20360	22547	109617	117819	61019	68227	50861	58484	27714
-102	0	0	0	0	0	0	0	0	0	0	0	0	1	1	0	0	3	3	0	0	0	1	0	0	0	0	0	0	0	2	0	0		-82	111151	121015	60382	67309	61638	64865	20592	22772	110766	117342	61499	68169	50997	57139	27811
-101	1	0	0	0	1	0	0	0	0	0	0	0	1	0	0	0	0	0	2	0	0	1	0	0	0	0	0	0	0	0	1	0		-81	111107	120487	59949	67095	61436	64742	20562	22536	109990	117045	60812	68663	50752	57291	27554
-100	0	0	1	0	0	0	0	0	0	1	0	0	0	0	1	0	0	1	0	2	0	0	0	0	1	1	0	0	1	0	0	0		-80	108932	121326	59382	68078	60821	65309	20328	23107	108277	118214	60462	69189	50125	57626	27619
-99	0	0	1	0	1	0	0	0	0	1	0	0	1	0	0	0	1	6	0	0	0	1	0	0	0	0	0	0	1	0	0	0		-79	109678	121112	59540	68129	60501	65315	20423	22850	109360	117531	60392	68792	50426	57860	27438
-98	1	0	0	0	0	0	0	0	1	1	0	0	0	1	0	0	4	6	0	2	1	0	0	0	0	2	0	0	2	2	0	0		-78	110294	119600	59924	67285	60714	63960	20271	22289	109143	115459	60486	68762	50246	56607	27505
-97	1	0	0	0	2	0	0	0	1	1	1	0	1	1	0	0	6	3	3	2	0	0	0	0	1	0	0	0	0	1	0	0		-77	108334	119092	58851	67630	60141	64479	20235	22464	107762	115621	60125	68753	49972	56647	27546
-96	0	0	0	0	0	2	0	0	0	0	0	0	2	2	1	0	8	5	1	4	1	0	0	0	0	0	0	1	1	2	0	1		-76	107428	118553	58974	67781	59731	63890	20178	22788	106562	115033	59635	68916	49454	56442	26979
-95	0	2	0	0	0	2	0	1	1	1	0	0	0	0	0	0	5	3	1	2	0	0	0	0	1	1	1	0	1	1	0	1		-75	107095	117445	58572	67523	59443	63372	20077	22605	106512	113866	59442	69058	48597	55742	26959
-94	0	2	0	0	0	1	0	1	1	1	0	0	3	0	1	0	6	9	0	3	0	1	0	0	0	1	0	1	1	1	0	0		-74	107506	116846	58295	67698	59075	63131	20191	23095	105554	113939	59156	68900	48978	55738	27142
-93	1	1	0	0	0	1	0	1	0	2	0	0	1	1	0	0	8	5	2	3	2	0	0	0	3	0	0	0	1	0	0	0		-73	107029	116237	58657	68043	59285	63197	20082	22836	105678	113854	58870	69131	49181	55535	27164
-92	0	0	0	0	1	0	0	0	1	1	0	0	3	1	0	0	12	3	1	4	0	0	0	0	1	2	1	0	2	1	0	0		-72	107166	116153	58857	67812	59643	63083	19851	22809	106241	112722	59273	68866	48655	55271	26895
-91	1	2	0	0	0	3	0	0	2	0	0	0	1	2	0	0	11	10	0	1	2	0	0	0	0	2	0	1	1	1	0	0		-71	106818	115973	58947	68186	59374	62790	19869	22812	106404	112688	59229	69417	49169	54952	26819
-90	0	0	0	0	1	2	0	0	0	0	1	0	1	2	0	1	12	5	6	4	1	5	0	0	2	0	0	2	0	2	2	0		-70	107843	115681	58942	68450	60206	62752	20150	23243	106750	112989	59602	69157	49168	54761	26772
-89	1	1	0	0	2	2	0	1	0	2	0	0	4	1	0	1	7	15	3	5	0	1	0	0	2	1	0	0	0	3	0	1		-69	108561	115572	58612	68695	59670	62361	19743	23054	107479	112919	59154	69846	49037	54785	26940
-88	4	4	0	1	0	0	1	0	0	2	0	0	1	5	1	1	13	7	4	7	0	1	0	0	1	0	1	1	1	4	0	2		-68	107951	114457	58795	68355	60225	62464	20034	23138	106415	112775	59202	69776	49574	54705	26688
-87	3	1	0	1	0	1	0	0	1	0	0	0	1	5	0	1	12	13	3	3	3	1	0	0	1	3	0	0	6	0	0	0		-67	108285	114438	58814	68348	60094	62198	19944	23040	106924	111366	58927	69993	49070	54472	26617
-86	1	1	1	1	2	2	0	0	2	2	0	0	1	4	1	1	5	14	0	8	1	2	0	0	2	1	0	0	3	4	0	0		-66	107694	114081	58424	68975	59753	61827	19826	23210	106641	111251	58884	69780	49150	54205	26940
-85	1	1	0	0	3	3	0	0	1	2	0	0	2	1	0	0	10	17	1	8	1	4	0	0	0	0	0	0	1	2	1	3		-65	108259	114996	58136	68811	59779	62407	19802	23352	107010	111734	59219	70278	49341	54388	26932
-84	0	1	1	0	2	1	0	0	0	2	0	1	3	1	1	1	12	9	2	7	0	2	0	0	1	3	2	1	0	0	0	0		-64	108157	114419	58615	69335	59515	61763	19931	23262	106562	111103	59315	70307	48941	53919	26825
-83	1	2	0	0	3	0	0	1	1	1	0	0	3	2	0	0	6	14	2	2	1	0	0	2	0	0	1	2	2	2	0	0		-63	107815	113782	58269	68582	59982	62054	19708	23039	107078	111295	59255	69942	49127	53881	26477
-82	2	3	0	0	1	0	0	1	1	1	0	1	0	2	0	0	9	15	5	8	2	2	0	0	2	3	0	1	2	3	0	3		-62	107449	114642	58294	68761	59465	61854	19876	23244	107347	110884	58855	69665	48831	54233	26592
-81	4	2	0	0	0	0	1	1	1	1	0	0	0	1	0	1	7	8	0	5	1	1	1	0	2	1	0	0	5	3	0	0		-61	107540	114004	58621	68112	59432	61703	19772	23053	107391	110690	58965	70109	49067	53720	26501
-80	2	1	1	1	3	2	0	1	0	0	0	0	1	2	0	1	11	11	1	1	2	1	0	0	1	0	0	1	3	3	0	1		-60	108502	113200	58408	68263	59860	61639	19946	23002	106888	110792	58682	69698	49194	53953	26435
-79	1	1	0	2	0	1	0	0	1	1	0	0	0	2	0	0	7	7	1	5	0	0	1	0	0	1	0	2	4	2	1	1		-59	108203	113555	58637	68943	60040	62368	20006	22948	107625	110817	58952	70484	48749	53764	26613
-78	0	5	1	3	3	2	0	0	0	2	0	1	3	2	2	1	10	9	1	5	0	0	1	0	0	1	0	0	1	5	0	1		-58	108102	114012	58236	68004	59716	61971	20181	22958	107537	110863	58723	70081	49393	54312	26328
-77	0	0	1	0	1	2	1	0	0	0	1	0	3	2	0	2	10	11	2	8	2	2	1	1	4	3	1	0	3	1	0	3		-57	108303	113987	58016	68771	60003	61724	19848	22973	106919	111009	59122	69829	49149	53713	26668
-76	1	2	0	1	0	0	0	1	0	0	0	0	1	2	0	1	11	14	4	7	1	2	0	1	0	1	1	1	1	2	0	3		-56	108071	113682	58436	68847	59855	61870	19942	23144	106561	111478	58898	69776	49331	53470	26698
-75	1	4	0	0	2	0	0	0	2	2	0	0	0	2	0	1	4	15	2	8	1	1	0	0	0	0	0	2	2	1	1	0		-55	108388	114270	58748	68406	59516	62210	19705	23111	107116	111109	58876	70475	49209	54300	26682
-74	1	0	0	0	1	4	0	0	1	3	0	2	1	3	0	0	10	13	5	5	0	1	0	1	1	1	1	2	0	4	0	2		-54	108123	113494	58311	68195	59854	61947	20061	23085	106840	111454	58874	70103	49317	53794	26696
-73	3	0	0	0	0	2	0	1	2	1	1	3	1	3	0	2	7	11	3	10	1	1	0	1	0	3	1	0	0	4	0	1		-53	108917	113425	58581	68260	59337	61516	19919	23129	106638	111369	58355	70011	49110	53456	26507
-72	3	1	0	0	1	1	0	1	1	0	1	1	2	1	0	1	3	11	5	3	0	4	0	3	0	1	0	2	0	3	0	3		-52	107830	113077	58425	68171	59805	61543	20150	22924	106920	110685	58395	69598	48630	53552	26647
-71	0	1	0	1	0	0	0	1	0	0	1	0	1	1	1	1	6	11	3	13	0	2	0	0	0	3	1	1	0	1	0	0		-51	107894	113596	58099	68333	59802	61295	19791	23044	106325	111045	58723	69473	49224	53405	26391
-70	0	3	0	1	1	1	1	0	0	2	0	0	0	2	0	0	7	6	4	12	0	2	0	0	0	3	1	0	1	1	0	2		-50	107764	113227	58577	68052	59397	61808	19592	23081	106250	110681	58283	69115	48626	53264	26697
-69	2	2	0	1	1	1	0	0	1	3	0	0	0	2	0	1	7	10	2	11	0	2	0	0	0	0	0	1	1	2	0	1		-49	107743	113474	58126	68111	59416	61947	19700	22820	106424	111622	58527	69513	49116	53487	26212
-68	2	0	0	0	0	3	0	1	0	0	0	1	0	1	0	2	3	11	0	5	1	0	0	0	0	0	1	4	1	2	0	5		-48	107453	113164	58294	67671	59530	61033	20106	23011	106380	110707	58962	69170	49027	53170	26265
-67	0	1	0	3	1	2	0	0	2	2	0	0	2	6	1	1	9	6	3	6	1	0	0	0	1	0	0	1	1	3	0	0		-47	108009	113343	58373	67418	59537	61314	19932	22733	106514	110381	58495	68665	48687	53047	26495
-66	3	1	1	1	2	2	0	0	2	1	0	1	0	1	0	2	9	7	1	4	1	1	0	2	1	1	0	0	2	4	1	1		-46	107343	112611	58471	67581	59705	61385	19900	22527	106907	110806	58293	69247	48430	53210	26493
-65	2	2	0	0	2	1	0	1	2	3	0	0	0	1	0	1	3	10	2	8	0	0	0	0	0	2	0	1	2	1	0	0		-45	107515	113341	58204	67249	59501	61826	20021	22637	105939	110609	58357	69568	48945	53144	26533
-64	0	3	1	1	0	2	0	1	2	0	0	1	1	1	1	0	5	9	3	9	0	0	1	0	1	2	0	0	1	1	0	1		-44	108238	112480	58471	67869	59821	61598	19974	22722	106486	110917	58533	68502	48795	52905	26553
-63	1	1	0	0	0	1	0	0	1	1	0	1	1	2	1	1	5	4	5	7	0	1	1	0	0	1	0	1	1	0	0	3		-43	107787	113364	57967	67572	59315	62028	19989	22744	105930	110763	58505	69307	48637	53650	26303
-62	0	0	0	1	1	2	0	0	0	0	1	0	4	0	0	1	2	7	5	10	0	4	2	1	0	0	0	2	0	2	0	1		-42	107563	113320	58483	67059	59043	61574	19884	22807	105890	110437	58763	68880	49118	53002	26623
-61	1	0	0	1	0	0	0	0	1	0	0	1	2	1	0	3	9	8	2	12	0	0	0	0	1	1	0	1	0	0	0	2		-41	107772	113618	58220	67371	59305	62264	19979	22801	105725	110694	58337	68846	48231	53261	26527
-60	1	0	1	0	0	0	0	0	0	0	0	0	1	1	0	3	7	7	0	9	0	1	0	0	3	3	1	0	3	1	0	2		-40	106984	113369	58475	67375	59311	61872	19787	22688	106151	111627	58090	69059	48177	52571	26457
-59	1	0	1	1	0	1	0	0	0	0	0	0	3	4	0	1	5	0	0	15	1	0	0	1	2	1	0	2	0	1	0	1		-39	106148	113463	58266	66658	59164	61730	19782	22525	105521	110494	58470	68555	48080	52760	26184
-58	0	0	0	1	0	2	0	0	0	1	0	1	3	2	1	1	7	4	1	10	2	1	1	1	2	2	0	1	1	1	0	1		-38	107391	113236	58288	67522	58893	61664	19819	22889	105215	110463	58389	68459	48348	52756	26219
-57	0	1	0	0	1	0	0	1	0	0	0	1	0	1	0	1	7	8	2	6	0	0	1	0	0	0	0	0	0	0	0	1		-37	107316	113606	58295	67312	59204	61740	20029	22725	105502	110294	58729	68325	48116	53021	26242
-56	1	0	0	0	0	0	0	0	0	1	0	0	0	4	0	0	3	11	2	8	1	1	1	0	0	1	0	2	0	0	0	0		-36	106295	112843	57813	67237	59400	62496	19856	22608	105368	110833	58491	68501	47928	52782	25897
-55	1	1	0	0	0	1	0	1	0	0	0	0	1	1	1	0	4	7	0	8	2	1	0	0	0	1	1	2	0	0	1	1		-35	106624	113259	57652	66655	58750	61948	19652	22817	105136	111615	58377	67955	48131	52926	26284
-54	0	2	1	1	0	0	0	0	1	1	0	2	0	0	0	0	9	7	3	12	1	1	0	0	0	0	1	0	0	0	1	0		-34	106131	113552	57733	67214	58397	61764	19675	22514	104567	111057	58032	68048	47798	52773	26386
-53	0	0	1	0	2	1	1	0	0	2	0	0	0	1	2	0	8	3	2	7	0	1	1	0	1	0	0	0	0	1	0	2		-33	105767	113769	57829	67312	58442	61814	19416	22326	104924	111244	58472	68534	47848	52680	26290
-52	1	0	0	0	1	0	0	0	0	0	0	1	1	2	2	0	3	6	5	9	1	1	0	1	1	1	2	1	0	1	0	0		-32	106066	113061	58226	67026	58585	61612	19889	22569	104817	110513	58162	68436	47872	52588	26068
-51	2	0	0	0	0	1	0	1	1	0	1	1	0	1	0	2	2	3	1	8	0	0	0	1	0	0	0	0	0	0	0	0		-31	105997	113170	58341	66833	58589	61290	19707	22696	104966	110793	58642	68195	47888	52602	26561
-50	0	1	0	2	1	1	0	1	2	2	0	1	0	1	0	1	4	7	3	6	0	1	0	0	1	1	0	0	1	0	0	0		-30	106149	113479	58271	66475	58590	61502	19910	22543	104497	111378	58432	68558	47687	52809	26449
-49	0	0	0	1	1	0	0	0	2	0	0	0	0	0	0	0	3	6	3	6	1	1	1	0	0	0	0	2	0	1	2	2		-29	106239	113488	58517	66596	58712	61518	19939	22438	104987	110718	58920	67584	47539	52481	26517
-48	2	1	0	0	0	1	1	3	0	1	0	0	1	1	1	1	1	12	2	8	1	1	0	0	2	1	1	1	0	1	1	2		-28	105825	113414	58464	66477	58379	62111	19921	22449	104406	111101	58954	68147	47777	52346	26252
-47	0	2	1	0	1	0	0	0	0	1	0	1	2	3	0	0	3	5	1	7	0	1	0	1	0	0	0	0	1	1	0	1		-27	105963	113973	58754	66725	59121	62311	19952	22754	105594	111794	59069	68150	48021	53215	26454
-46	3	0	1	2	2	0	0	0	0	1	0	0	1	1	0	1	3	4	2	4	0	0	0	1	0	0	0	1	2	0	0	0		-26	106415	115065	58866	67084	59164	62460	19898	22637	104785	112159	58618	68149	47675	53315	26338
-45	0	2	1	0	1	0	0	0	1	1	0	1	1	2	0	2	2	7	3	4	1	0	0	2	0	1	1	0	2	4	0	2		-25	106605	113943	59154	67100	58525	62125	19804	22605	105526	111814	59383	68375	48227	53278	26532
-44	1	0	0	1	0	0	0	0	1	0	0	0	4	1	0	1	3	1	2	5	1	0	1	0	1	0	0	1	0	2	0	0		-24	105740	113241	59073	66528	58935	62013	20123	22330	104846	110689	59585	67405	47839	52586	26739
-43	1	1	0	1	0	0	0	1	0	0	0	0	1	0	1	0	6	9	1	7	1	0	0	1	2	2	1	1	0	0	1	1		-23	106373	112687	58684	66513	59130	61337	20103	22166	104932	110715	58942	67570	48002	51822	26409
-42	0	1	0	0	2	0	0	0	0	1	0	0	3	0	1	1	6	2	5	3	0	1	1	1	0	0	1	1	0	1	0	1		-22	105889	112238	58246	65648	58274	61103	20055	22560	104057	109762	58189	67506	47389	52299	26360
-41	1	0	0	0	1	1	0	0	0	0	0	0	1	0	1	0	6	10	5	5	1	1	1	0	0	1	0	1	2	4	0	1		-21	104805	112277	58259	65690	57758	60884	19881	22031	103550	109867	58923	66997	47417	51623	26541
-40	0	1	0	0	2	2	0	1	0	3	2	0	2	0	0	0	1	4	5	5	1	1	0	0	0	0	0	1	0	3	0	0		-20	106024	110936	59227	65387	58138	60667	20003	21914	104208	108673	59395	66750	47695	51335	26351
-39	0	1	0	0	0	1	0	0	0	0	0	0	0	0	0	0	3	7	2	3	0	2	0	0	0	0	0	0	0	3	0	0		-19	104674	110947	58476	64890	57725	59886	19888	21727	102864	108862	58854	66253	47142	51232	26562
-38	1	0	1	0	0	0	1	1	0	0	2	1	0	2	0	0	3	3	1	5	0	1	0	1	0	0	0	1	0	0	1	1		-18	103729	111940	58546	65759	57751	60540	19969	21905	102734	108298	58989	66962	46684	51566	26470
-37	1	0	2	1	1	1	0	0	1	1	1	2	0	3	0	1	5	4	6	4	0	1	0	0	1	0	0	0	0	0	1	1		-17	104691	110335	59526	65513	58223	59882	20326	21921	103975	107582	60317	66594	47203	50888	26869
-36	1	2	1	0	0	2	0	0	0	0	0	2	1	0	1	2	8	9	3	1	1	1	0	0	0	0	2	1	0	0	0	0		-16	105328	109643	59307	64246	57784	59566	20149	21730	103365	107412	59403	65818	47340	50732	26862
-35	1	0	1	0	0	0	0	0	0	1	0	1	0	0	1	1	6	1	0	4	1	0	1	1	0	0	0	0	2	2	0	1		-15	104840	109619	60018	64706	58452	59863	20296	21706	103894	107779	59880	66115	47563	50776	26983
-34	0	0	1	1	0	3	0	0	2	1	0	0	0	0	0	0	3	7	1	2	0	0	0	1	0	0	0	1	2	0	0	0		-14	104549	109200	59655	63949	57989	59266	20326	21483	103691	107454	60558	65542	47510	50086	26988
-33	0	2	1	0	1	1	0	0	0	2	0	0	0	0	1	0	4	2	3	6	0	0	0	1	0	0	0	1	0	0	0	1		-13	104514	108046	59718	63975	57690	59270	20363	21668	102803	106644	60079	64929	47113	50205	27232
-32	1	1	0	1	1	1	0	2	1	1	1	0	0	2	0	0	10	4	1	2	0	0	0	1	0	1	0	0	0	0	0	0		-12	104833	106841	59782	63128	57753	58301	20240	21147	103826	105055	60377	64822	47559	49397	27195
-31	1	2	0	2	0	0	0	0	1	0	0	1	1	0	0	0	4	8	2	6	0	0	1	0	0	0	0	1	1	0	0	2		-11	104058	106519	59452	63309	57747	57791	20047	21565	103197	105529	60221	64444	47296	49015	27194
-30	3	2	1	0	0	1	0	0	0	1	1	0	1	1	0	1	2	1	4	4	2	1	0	1	0	3	0	1	2	0	0	1		-10	102630	108450	58679	63668	56351	58534	19844	21716	101080	105784	58852	65304	46145	49731	26476
-29	0	0	0	1	0	0	0	0	0	1	1	0	1	0	0	2	1	2	1	5	1	0	0	0	0	0	0	0	0	0	0	0		-9	103690	107198	60010	63540	57671	58127	20223	21419	103113	105694	60156	64730	47405	48800	27375
-28	0	0	0	3	0	2	0	0	0	2	0	0	1	0	0	0	4	2	1	5	0	0	0	0	1	0	0	0	0	0	1	2		-8	104170	104088	60853	62522	58015	57337	20337	20940	103165	102900	60913	63690	47045	47768	27908
-27	0	1	2	0	1	0	1	0	0	1	0	0	1	1	1	2	5	3	1	6	2	0	0	0	0	0	0	1	1	0	0	0		-7	102779	104523	60307	61723	56571	57337	20174	20837	102188	102653	60194	63611	46679	47761	27612
-26	0	0	0	0	0	0	0	0	0	0	0	0	0	2	0	0	1	1	1	4	2	0	0	0	1	2	1	0	1	0	0	1		-6	102436	103128	59323	61729	56192	56766	20315	20734	101361	102365	60770	62605	45860	46924	27327
-25	2	0	0	0	1	0	1	0	1	0	0	0	0	0	0	0	3	4	2	2	0	1	1	1	0	2	1	0	0	0	0	2		-5	101076	102664	59355	61583	55546	56299	20047	20700	99226	100787	60606	62609	45787	47038	27074
-24	0	1	0	1	0	1	0	0	1	2	0	0	1	0	0	4	3	2	1	1	0	0	0	0	0	1	1	0	0	1	0	0		-4	101635	104102	59844	61745	56176	56663	20357	20565	100878	102412	60489	62650	46290	47765	27345
-23	0	0	0	0	0	0	0	0	1	1	0	0	1	1	0	0	2	10	2	2	0	1	0	1	1	0	0	0	0	1	3	0		-3	101098	103392	59542	61670	55803	56763	20221	20659	99856	102283	60741	62782	46227	47307	27631
-22	1	2	0	0	1	0	0	0	0	1	0	0	0	0	0	1	3	3	0	3	1	0	0	0	2	0	0	1	4	1	1	0		-2	101128	105308	60938	62358	56013	57659	20642	20959	100353	103060	60969	62783	45711	47687	27929
-21	1	2	1	0	1	1	0	1	1	0	1	0	1	2	0	1	2	7	1	1	1	2	0	0	1	1	0	2	0	0	0	1		-1	103636	103885	61823	61321	56944	57039	20732	21110	102146	103110	62323	62645	46579	47106	28397
-20	0	0	0	0	0	0	0	0	1	1	0	1	4	1	0	0	4	4	1	4	0	1	1	0	0	1	0	0	0	0	0	0		0	102658	102672	61110	61524	56307	56996	20930	21227	101590	101918	62245	62423	46575	46947	28341
-19	1	0	0	0	1	0	0	0	0	1	0	1	0	0	0	2	4	4	3	2	0	3	0	0	0	0	0	0	0	3	0	0		1	103560	104251	61496	61720	57290	57119	20480	20703	102344	102477	61932	62389	46646	46831	28147
-18	1	2	0	2	1	0	0	0	1	1	0	0	1	2	0	0	0	5	4	3	1	1	0	0	0	2	0	0	0	0	0	1		2	104383	102338	61502	60826	57310	56177	20824	20507	102862	100279	62582	61508	47236	46207	28733
-17	0	2	0	1	1	1	0	1	0	2	0	0	1	0	0	1	4	2	1	4	0	0	0	0	0	2	1	0	4	1	0	0		3	103377	101796	60950	60150	56127	55893	20826	20214	102059	99799	62265	61203	46898	46385	28455
-16	0	0	0	1	0	0	0	0	1	0	0	0	0	2	0	0	5	3	5	3	1	1	0	0	2	0	0	1	0	1	0	0		4	102863	102122	61225	59875	56534	56080	20860	20163	102401	100507	62709	61006	47321	46301	28409
-15	0	1	0	0	0	0	0	0	1	1	0	0	1	1	0	1	1	6	1	2	0	0	1	0	0	0	0	0	1	0	1	0		5	102162	101821	61201	59438	55886	55459	20746	20323	100776	99369	62501	60121	46649	45812	28286
-14	2	0	2	0	0	0	1	0	0	3	0	1	1	2	0	0	3	5	6	9	1	2	0	0	0	1	0	0	1	0	0	0		6	103413	103011	61140	60196	56335	56532	20597	20420	101732	101876	62313	60675	46649	46962	28288
-13	1	0	0	1	0	0	0	0	1	1	0	1	0	1	0	0	4	1	5	3	1	0	0	0	1	1	0	0	4	2	0	0		7	104595	103527	62253	59993	57143	57708	20894	20357	102946	102106	63664	60900	47429	46789	29031
-12	1	1	1	0	0	1	0	0	0	0	0	0	0	2	0	1	4	4	1	6	0	2	0	1	0	0	0	0	1	0	0	0		8	104231	105234	61838	61447	57015	58483	20963	20904	103135	104352	63402	60467	47325	48077	28442
-11	0	1	0	0	0	0	2	1	0	0	1	1	1	3	1	0	3	7	4	0	1	1	1	0	0	0	1	0	1	0	2	0		9	107085	105019	63488	60441	58480	58168	21238	20364	105213	104268	64731	60454	48892	48139	29725
-10	0	2	1	0	1	1	0	1	0	2	0	0	0	1	0	0	4	1	4	3	0	0	0	1	2	0	1	0	1	0	0	0		10	108576	102981	64322	59231	58637	56923	21598	19982	106398	101354	65584	59716	49198	47138	29806
-9	2	0	0	1	2	1	0	1	1	0	0	0	1	3	1	0	2	7	7	0	1	0	1	0	1	1	0	0	1	0	0	0		11	106753	104273	62962	59716	57674	57796	21220	20396	104622	103747	64697	60181	48713	47531	29499
-8	1	0	0	0	0	1	1	2	4	1	1	0	0	0	0	0	2	2	3	4	3	1	1	0	1	0	0	0	1	0	0	1		12	106786	105987	63464	60402	57978	58495	21158	20611	104704	104306	64431	60155	48637	48539	29682
-7	2	0	0	0	0	0	0	0	0	0	0	0	1	3	0	2	3	4	5	4	0	3	0	0	0	1	0	0	0	1	0	1		13	108390	105291	63761	59901	59046	58100	21415	20385	105844	103684	65244	60516	49702	47436	30041
-6	1	1	2	0	0	1	0	1	0	1	0	0	1	2	0	0	2	1	1	2	0	3	0	1	0	0	0	0	1	1	0	1		14	108609	105372	63678	60366	59235	58592	21771	20551	107204	104313	65333	60436	50185	47516	30279
-5	2	0	0	1	0	1	0	0	0	1	1	0	2	0	1	0	4	4	2	4	1	0	0	0	0	0	0	0	2	1	0	1		15	109488	105877	64659	60123	60002	58221	21987	20272	107333	104413	66109	60811	50291	48189	30456
-4	0	0	0	0	0	1	0	0	1	0	1	0	2	1	2	0	5	3	3	4	0	0	0	0	0	1	1	1	1	0	1	0		16	108913	105523	64517	59720	59251	58347	21760	20212	107398	104668	66016	60304	50302	48064	30466
-3	0	2	1	1	0	0	0	0	0	0	0	0	0	1	1	0	1	1	5	3	0	0	0	0	1	0	0	0	0	1	0	0		17	110201	105915	65071	60113	59819	58463	22155	20002	107279	104448	66021	59916	50915	47501	30666
-2	5	1	0	1	2	1	0	0	0	0	1	1	0	0	0	0	6	2	3	5	0	2	1	0	0	1	0	0	0	0	0	0		18	111608	104778	65837	59792	60412	57314	22095	19935	109010	102848	66605	59240	51393	47364	31196
-1	1	1	1	1	0	0	0	0	0	2	0	0	2	1	0	0	3	2	2	2	0	1	0	0	1	1	0	0	3	1	2	0		19	110341	104590	64735	59010	59826	58047	21861	19913	107989	103324	66046	59656	50971	47485	30979
0	0	0	0	0	1	0	0	0	1	1	0	0	1	2	0	0	2	3	2	6	0	1	0	0	2	1	0	1	1	3	1	0		20	110834	106345	64858	59864	60594	58794	21997	19903	108675	104354	66364	60023	51238	47939	31253
1	0	0	0	0	0	1	0	0	1	0	0	1	2	0	0	0	5	4	0	0	2	2	0	0	0	0	0	0	1	2	0	0		21	111610	105208	65694	58687	60545	57696	22013	19907	109786	103901	66627	59296	51739	47345	31365
2	0	1	0	0	1	0	0	0	2	1	0	0	0	1	0	0	3	2	2	4	0	0	0	0	0	1	0	1	1	1	0	0		22	111665	106749	65624	58697	61105	58406	22473	20017	110098	105223	67338	59469	51476	47799	31328
3	0	1	1	0	1	1	0	1	0	0	0	0	1	1	0	0	7	0	1	3	0	0	0	1	0	1	1	2	2	1	1	0		23	112208	107466	65931	59413	60908	59066	22467	20352	109188	105858	67521	59923	52054	48074	31696
4	1	2	1	1	0	0	0	0	0	0	0	0	0	0	0	3	5	4	0	1	1	2	0	2	1	0	1	2	1	1	1	0		24	112716	107192	66221	59474	61285	59182	22715	20147	110320	105574	67474	59666	51917	48514	31953
5	3	1	0	0	0	0	0	0	2	0	0	0	1	0	0	0	1	3	7	1	1	0	1	1	2	0	0	0	1	1	0	0		25	113493	106837	66315	59543	61998	58654	22470	20139	111211	105731	67900	60011	52622	48525	31909
6	1	0	3	0	0	1	0	0	0	3	0	1	2	0	0	0	4	4	2	0	0	0	0	0	0	0	0	2	2	1	0	0		26	113243	106311	66733	58746	62363	58663	22692	19994	111374	104911	67658	59584	52732	48111	32071
7	0	1	0	0	0	0	0	2	0	0	2	0	1	0	1	0	1	3	2	3	1	0	0	0	0	1	2	0	0	2	0	0		27	113555	106837	67102	59097	62206	58714	22773	19846	110909	105164	68557	59415	52577	48054	32181
8	4	4	0	0	1	0	0	0	1	0	1	0	1	2	0	0	2	3	4	1	1	1	0	0	1	0	2	0	1	4	1	0		28	113449	107156	66586	59003	61870	58880	22639	19941	111480	104694	67645	59321	52228	48271	32071
9	1	0	0	1	0	0	0	0	0	0	0	0	1	1	1	1	2	1	2	2	1	0	0	0	0	1	1	0	2	0	0	1		29	112927	106605	66467	58859	61588	58492	22570	19937	110436	105438	68111	59303	52342	48387	32023
10	1	0	0	1	1	1	0	1	0	0	0	1	0	0	0	0	3	2	2	2	1	1	0	1	1	0	0	0	1	0	1	0		30	112897	107001	66638	59032	60923	59074	22678	20173	111449	105210	67456	59111	51758	48330	31997
11	1	3	0	1	1	0	0	1	0	0	0	0	1	1	3	1	1	2	3	2	0	0	0	0	0	0	0	2	1	2	0	0		31	113036	106723	66769	58582	61529	58583	22126	20046	109946	104947	68179	59027	52152	48010	32384
12	1	1	1	1	0	0	0	0	2	0	0	2	3	0	0	0	5	8	4	4	1	1	0	0	0	0	0	1	0	0	0	0		32	112320	106394	66451	58003	61537	58662	22456	19778	110427	104889	68089	59256	52122	47890	32188
13	1	2	1	0	2	0	0	0	0	0	1	0	0	1	1	0	5	6	7	1	0	0	0	0	0	0	0	1	1	0	1	0		33	112183	106302	66714	58569	61126	58780	22433	19793	110640	105157	68100	58478	52473	47781	32353
14	0	3	0	1	2	0	1	0	2	1	0	0	2	0	0	0	2	2	3	3	0	0	0	1	1	1	0	1	1	0	3	1		34	112357	106447	66887	58885	61449	58935	22757	19885	110646	105187	68063	58287	52405	48444	32088
15	2	1	0	1	0	1	0	0	1	0	0	0	1	1	0	0	4	2	2	6	4	0	0	0	1	1	1	0	0	0	0	1		35	112612	107037	66803	58458	61327	59084	22711	19852	110414	105836	68475	59348	52306	48375	32910
16	3	2	0	0	0	1	0	0	1	2	0	0	0	3	0	0	1	6	2	2	0	0	0	0	0	1	0	0	1	1	0	0		36	112084	105947	66933	58578	61690	59044	22520	20065	110635	105340	68221	59293	52625	48128	32292
17	3	0	0	0	0	1	1	0	1	0	0	0	2	0	1	0	3	2	1	1	2	0	0	1	1	1	0	0	0	1	0	0		37	112601	107716	67656	58677	61586	59180	23102	19943	109668	105345	68623	58960	52549	48782	32637
18	0	1	0	0	1	0	0	0	0	0	1	1	2	1	0	0	4	0	3	2	1	0	0	0	0	0	0	0	1	1	0	1		38	112045	107702	67472	58832	61533	59141	22720	19880	110472	106127	68526	59069	52826	48688	32417
19	3	3	0	0	1	0	1	0	0	1	0	0	3	0	0	0	1	5	1	2	0	0	0	1	1	1	0	0	0	1	0	1		39	112597	107968	66882	58914	61210	59256	22601	19986	110854	106234	68972	58459	52384	48347	32715
20	0	0	1	0	1	1	0	0	0	0	0	0	0	1	0	1	4	2	6	2	2	0	0	2	0	0	0	0	3	0	1	1		40	112740	108363	67150	58966	61400	59471	22703	19896	110960	106119	68826	59150	52582	48497	32861
21	0	0	1	0	1	0	1	0	1	0	0	0	2	1	0	0	3	3	0	2	0	0	1	0	1	0	1	0	0	1	0	1		41	113401	107800	67321	58603	61528	59658	22780	19994	110453	106665	68680	59293	53024	48601	32731
22	1	1	0	1	1	0	0	2	0	0	1	1	6	0	0	0	1	6	3	2	1	0	0	0	0	1	0	0	4	1	0	0		42	112329	107946	66578	58695	61404	59141	22677	20482	110058	106649	68921	59193	52752	48778	32566
23	0	0	0	1	0	0	0	0	0	0	1	1	0	3	0	1	3	3	1	1	0	0	0	0	0	1	1	2	1	0	2	0		43	112862	108740	67159	58548	61855	59125	22785	19999	110569	106874	68792	59190	52554	49212	32937
24	1	3	0	0	0	0	0	0	0	2	0	1	0	0	0	1	0	9	3	1	0	0	0	1	2	2	0	0	0	3	0	0		44	112790	108669	67454	59052	61447	59334	22530	20356	110044	106191	68796	58821	52509	48602	33258
25	2	0	0	2	0	3	0	0	1	0	1	0	2	3	0	0	6	4	2	1	0	0	0	0	0	1	1	0	0	0	0	0		45	112703	107977	67529	58639	61368	59449	22789	20123	110391	106988	68951	59093	52834	49255	32988
26	3	0	0	0	1	0	0	0	0	0	0	0	1	2	1	1	1	6	8	1	4	0	1	0	0	0	0	0	0	1	0	0		46	112865	108161	67675	58514	61414	59281	22988	20283	110208	107006	69179	58998	52903	48777	33171
27	1	0	0	0	1	0	0	0	0	1	0	0	0	1	0	0	8	2	1	2	0	0	1	0	0	1	1	0	0	1	1	0		47	112814	108541	67479	59111	61212	59356	22655	20092	110632	107101	68810	59274	52897	49231	32956
28	0	2	0	1	0	1	0	0	0	0	1	0	0	3	0	0	2	5	3	2	0	0	1	0	1	0	1	0	1	0	0	0		48	112857	108210	67846	59203	61048	59729	22660	19945	110212	106756	69222	58907	52870	48971	33662
29	1	1	0	0	3	0	0	0	0	1	0	0	1	2	1	1	5	2	3	1	0	0	1	1	0	0	0	0	0	1	0	0		49	112920	108412	67679	59124	61344	59452	23150	19783	110608	106003	69412	58580	52920	49338	33273
30	1	0	0	1	1	1	0	0	0	0	0	0	0	1	1	0	3	3	6	2	1	0	1	0	0	2	1	0	0	0	1	0		50	113105	108247	68251	58954	61368	59772	23058	19941	110301	106607	69878	59159	53232	49266	33602
31	0	0	0	0	0	0	0	0	1	0	0	0	1	1	0	0	6	2	5	2	0	0	0	0	0	0	0	0	0	0	1	0		51	112782	108572	67875	59510	61590	59715	22905	19818	110822	106572	69685	58960	53130	49387	33351
32	0	1	1	0	0	1	0	0	0	1	0	1	1	1	0	0	7	4	7	2	0	0	0	0	1	0	0	0	0	1	0	0		52	112800	108693	68220	58928	61765	59966	23020	20094	110305	107370	69752	59220	53531	49245	33428
33	0	3	0	0	1	0	2	0	0	1	2	0	2	0	0	0	4	3	7	2	0	0	0	0	1	1	1	1	0	1	0	0		53	113107	108979	68068	59379	61284	59648	22960	20010	110432	107062	70092	59020	53634	49041	33211
34	2	1	0	1	1	2	1	0	1	0	0	0	0	2	0	1	9	7	6	2	0	0	0	0	0	1	1	2	2	0	0	0		54	113225	108940	68256	58912	61920	59988	22976	20094	110392	107504	70436	59213	53328	48727	33817
35	0	0	1	1	1	1	4	0	1	0	0	0	1	0	0	0	2	1	5	3	1	0	0	0	0	0	0	0	2	0	0	0		55	113260	108702	68549	59111	61742	60485	23078	20067	111478	107921	69972	58827	53849	49511	33701
36	2	2	1	2	0	0	1	1	1	1	0	0	1	4	3	0	5	3	5	2	0	0	0	0	0	0	1	2	0	2	0	1		56	113667	108711	69000	58823	61824	59574	22875	20063	110955	107463	70201	59240	53741	49144	33788
37	1	0	0	0	1	0	0	0	1	1	2	0	1	2	2	0	3	4	7	2	0	0	1	0	2	0	0	0	0	2	2	0		57	113647	108310	68819	58793	61908	60296	22835	20073	110542	107031	70140	59510	53745	49361	33887
38	0	0	0	0	1	1	0	0	1	0	0	0	1	0	1	0	6	5	4	0	0	0	0	0	1	1	0	1	0	1	2	1		58	112933	108900	68390	58714	61976	59481	23112	20287	110708	106576	70068	59739	53578	49534	34224
39	2	0	0	1	1	1	0	0	0	1	2	0	2	0	0	0	9	0	6	4	0	0	2	0	1	0	2	1	0	0	1	0		59	113401	108508	68646	59192	61767	60371	22983	20029	110633	107130	69397	59126	53292	49395	33878
40	0	1	1	3	3	0	0	0	3	1	1	1	0	2	0	0	7	5	5	3	2	0	0	0	1	1	0	1	4	2	0	0		60	112647	108291	68367	58937	61286	59412	22756	19753	110263	107508	69633	59238	53934	49464	33751
41	1	0	2	1	0	1	1	1	2	1	0	0	4	2	0	0	6	6	4	5	1	0	0	0	3	0	0	0	3	2	1	0		61	112917	107493	68481	58407	61674	59780	22949	20005	110780	106996	69584	59292	53615	49369	33703
42	0	0	1	0	0	0	0	0	0	0	1	1	1	0	2	0	3	6	8	3	1	0	1	1	0	0	0	0	2	1	0	1		62	113537	107982	68444	58884	62280	59247	23009	20116	111396	107357	69855	59200	53371	49149	33747
43	0	0	1	0	1	0	1	0	0	1	0	0	2	0	0	0	3	2	6	5	0	0	1	1	0	0	1	0	2	3	1	0		63	113625	108138	68502	58808	62084	59776	23125	19886	111066	106951	70269	58578	53458	49064	34190
44	0	0	1	0	0	2	0	0	0	1	0	0	2	1	2	0	5	2	3	3	0	0	0	0	0	0	1	0	1	0	1	1		64	113849	108427	69266	58960	61925	59842	23161	19739	111608	107087	70206	59270	53870	49494	34186
45	1	0	1	1	0	1	0	0	1	0	0	0	2	0	0	1	7	6	2	4	0	0	0	0	1	1	2	0	1	0	0	1		65	114387	108408	69176	59210	62008	59774	23004	20178	111535	107195	69954	59952	54292	49210	33861
46	1	1	1	0	0	1	2	1	0	0	0	0	1	1	1	1	6	5	7	4	0	0	0	0	0	1	1	0	0	2	0	0		66	115028	108297	68913	59109	62223	59835	22967	20137	111548	106801	69666	59516	54568	49091	33894
47	2	3	1	0	0	2	1	0	1	0	1	0	3	0	0	1	4	4	5	2	0	0	3	1	1	1	2	0	0	0	1	1		67	114383	108956	68984	59192	62573	59587	22889	20096	112595	107308	69442	59487	54602	49805	33883
48	0	0	0	0	3	2	0	0	1	1	0	0	0	1	0	0	3	3	5	4	1	0	1	1	0	0	3	0	1	2	0	0		68	114119	109278	68495	58966	62112	60181	23135	19867	112220	107210	69732	59398	54579	49560	33946
49	0	1	0	0	0	0	0	0	3	0	0	0	1	0	2	0	7	5	4	1	1	0	3	0	0	1	1	0	1	0	0	0		69	115203	109076	68417	59318	62568	59675	23091	20379	112157	107441	69768	59888	54607	49570	33769
50	2	4	1	0	0	0	0	0	0	0	0	0	0	0	3	2	7	4	6	5	0	0	0	0	0	1	1	1	3	0	2	0		70	115773	108401	68221	59245	62417	59484	22828	19981	112684	107049	69441	59621	55412	49955	34188
51	0	1	1	0	0	0	0	0	2	1	0	0	1	1	0	0	4	4	10	1	1	0	3	0	1	1	1	0	1	2	0	0		71	115848	107921	67952	59505	62944	59947	22864	19977	112870	107012	69401	59737	54927	49020	33543
52	1	1	0	2	0	1	0	0	0	1	0	1	0	1	0	0	9	5	7	4	0	0	1	0	0	0	0	0	1	1	2	0		72	116003	107808	68013	59013	62693	59614	22690	20218	113575	106688	68853	59646	55263	49084	33760
53	1	0	0	0	0	1	2	0	1	0	0	0	1	1	0	1	7	4	5	5	2	0	0	1	1	0	2	1	1	2	2	0		73	116599	107491	67559	58794	63136	59874	22792	20197	113866	106785	68675	59475	55327	49188	33597
54	2	3	2	0	0	0	0	0	2	0	1	0	1	0	1	2	2	5	7	6	0	0	0	0	0	1	1	0	1	0	0	0		74	117775	107445	68502	58967	63384	59525	22836	20216	114650	106299	69510	59962	56033	49099	33778
55	1	0	1	3	3	3	0	0	0	0	0	0	2	2	1	1	5	5	5	4	0	0	0	0	2	0	1	1	1	1	2	0		75	117975	107675	67948	58757	63516	59686	22907	19861	114751	107055	69073	59963	56195	49415	33653
56	0	0	2	0	1	0	1	0	1	0	0	0	3	2	0	0	3	1	11	2	1	0	0	0	0	1	2	1	3	2	1	0		76	118704	108295	68244	59450	63466	60573	22859	20184	114916	107108	68910	59994	56282	49122	33845
57	1	1	0	0	0	0	0	0	1	1	0	0	0	2	2	0	3	6	7	1	1	0	0	0	0	1	2	0	4	0	0	0		77	119378	110028	67758	59788	63820	60651	23016	20214	115917	108415	69303	60543	56481	49574	33317
58	1	0	1	1	1	0	1	0	1	0	0	1	3	0	0	0	11	5	13	1	0	0	0	2	0	0	2	0	2	1	7	0		78	119875	110042	67750	59646	64184	60915	22796	20760	115967	109396	68272	61305	56755	50609	33137
59	0	0	0	0	2	0	0	0	1	0	1	1	0	1	1	0	6	9	7	1	3	0	0	0	0	0	1	0	0	1	4	2		79	121834	110456	68205	60488	65425	61382	22993	20587	117700	109782	68978	60687	58119	50503	33720
60	1	3	2	2	3	0	1	0	0	1	0	0	0	0	1	0	6	9	7	2	2	0	0	0	0	0	0	0	1	3	3	0		80	121792	110054	68247	59717	65643	60772	23051	20544	118053	109028	69375	60645	58260	50047	33205
61	0	2	1	1	2	3	0	0	2	0	0	2	0	0	0	1	7	3	16	1	1	0	0	0	0	2	2	0	0	1	0	0		81	120809	111450	67188	60439	65441	61526	22734	20727	117842	110328	68982	61528	57685	50691	33282
62	0	0	1	1	1	0	0	1	3	0	0	0	3	1	2	1	9	2	7	2	0	0	1	0	1	0	0	1	2	1	1	1		82	121997	111589	67618	60720	65307	61779	22567	20883	117857	110646	68420	61541	58083	51634	32972
[truncated: 58 more rows]
[truncated: 17 more columns]

## Sheet: Fig.S3
	Fig.S3a				Fig.S3b				Fig.S3c				Fig.S3d				Fig.S3e				Fig.S3f				Fig.S3g				Fig.S3h					Fig.S3i					Fig.S3j				Fig.S3k				Fig.S3l
[truncated: 242 more rows]
[truncated: 17 more columns]

[truncated: 10 more sheets: Fig.S4, Fig.S5, Fig.S6, Fig.S7, Fig.S8, Fig.S9, Fig.S10, Fig.S11, Fig.S12, Fig.S13]
